# Supplementary material for: The interplay between mindfulness, depression, stress and academic performance in medical students: A Saudi perspective
Source: PLoS One. 2020 Apr 3;15(4):e0231088. doi: 10.1371/journal.pone.0231088 (PMC7122761; doi:10.1371/journal.pone.0231088)
Supplement: S1 File — (XLSX) [file pone.0231088.s001.xlsx]

## Sheet: Sheet
Age (years)	Gender	Academic Year	Your last semester GPA	Personal history of meditation	Little interest or pleasure in doing things	Feeling down, depressed, or hopeless	Trouble falling or staying asleep, or sleeping too much	Feeling tired or having little energy	Poor appetite or overeating	Feeling bad about yourself — or that you are a failure orhave let yourself or your family down	Trouble concentrating on things, such as reading thenewspaper or watching television	Moving or speaking so slowly that other people could havenoticed? Or the opposite — being so fidgety or restlessthat you have been moving around a lot more than usual	Thoughts that you would be better off dead or of hurtingyourself in some way	In the last month, how often have you been upset because of something that happened unexpectedly?	In the last month, how often have you felt that you were unable to control the important things in your life?	In the last month, how often have you felt nervous and stressed?	In the last month, how often have you felt confident about your ability to handle your personal problems?	In the last month, how often have you felt that things were going your way?	In the last month, how often have you found that you could not cope with all the things that you had to do?	In the last month, how often have you been able to control irritations in your life?	In the last month, how often have you felt that you were on top of things?	In the last month, how often have you been angered because of things that happened that were outside of your control?	In the last month, how often have you felt difficulties were piling up so high that you could not overcome them?	When I’m walking, I deliberately notice the sensations of my body moving	I’m good at finding words to describe my feelings	I criticize myself for having irrational or inappropriate emotions	I perceive my feelings and emotions without having to react to them	When I do things, my mind wanders off and I’m easily distracted	When I take a shower or bath, I stay alert to the sensations of water on my body	I can easily put my beliefs, opinions, and expectations into words	I don’t pay attention to what I’m doing because I’m daydreaming, worrying, or otherwise distracted	I watch my feelings without getting lost in them	I tell myself I shouldn’t be feeling the way I’m feeling	I notice how foods and drinks affect my thoughts, bodily sensations, and emotions	It’s hard for me to find the words to describe what I’m thinking	I am easily distracted	I believe some of my thoughts are abnormal or bad and I shouldn’t think that way	I pay attention to sensations, such as the wind in my hair or sun on my face	I have trouble thinking of the right words to express how I feel about things	I make judgments about whether my thoughts are good or bad	I find it difficult to stay focused on what’s happening in the present	When I have distressing thoughts or images, I “step back” and am aware of the thought or image without getting taken over by it	I pay attention to sounds, such as clocks ticking, birds chirping, or cars passing	In difficult situations, I can pause without immediately reacting	When I have a sensation in my body, it’s difficult for me to describe it because I can’t find the right words	It seems I am “running on automatic” without much awareness of what I’m doing	When I have distressing thoughts or images, I feel calm soon after	I tell myself that I shouldn’t be thinking the way I’m thinking	I notice the smells and aromas of things
Open-Ended Response	Response	Response	Open-Ended Response	Response	Response	Response	Response	Response	Response	Response	Response	Response	Response	Response	Response	Response	Response	Response	Response	Response	Response	Response	Response	Response	Response	Response	Response	Response	Response	Response	Response	Response	Response	Response	Response	Response	Response	Response	Response	Response	Response	Response	Response	Response	Response	Response	Response	Response	Response
22	Male	4th year	4.49	Not meditating	Not at all	Not at all	Several days	Not at all	Not at all	Not at all	Not at all	Not at all	Not at all	Almost never	Never	Sometimes	Very often	Fairly often	Almost never	Fairly often	Sometimes	Almost never	Never	rarely true	often true	often true	sometimes true	rarely true	never or very rarely true	often true	never or very rarely true	rarely true	sometimes true	never or very rarely true	never or very rarely true	rarely true	never or very rarely true	never or very rarely true	never or very rarely true	never or very rarely true	never or very rarely true	never or very rarely true	never or very rarely true	never or very rarely true	never or very rarely true	never or very rarely true	never or very rarely true	never or very rarely true	rarely true
23	Male	4th year	4.79	Not meditating	Nearly every day	More than half the days	Several days	Nearly every day	Not at all	Several days	Several days	Not at all	Not at all	Sometimes	Fairly often	Fairly often	Sometimes	Sometimes	Fairly often	Fairly often	Sometimes	Sometimes	Sometimes	never or very rarely true	sometimes true	rarely true	sometimes true	sometimes true	never or very rarely true	sometimes true	never or very rarely true	sometimes true	sometimes true	sometimes true	sometimes true	sometimes true	rarely true	never or very rarely true	rarely true	sometimes true	often true	sometimes true	never or very rarely true	never or very rarely true	never or very rarely true	rarely true	sometimes true	never or very rarely true	never or very rarely true
23	Male	5th year	4.51	Not meditating	Not at all	Several days	More than half the days	Several days	More than half the days	More than half the days	More than half the days	Several days	More than half the days	Sometimes	Sometimes	Fairly often	Sometimes	Almost never	Never	Sometimes	Almost never	Sometimes	Almost never	never or very rarely true	sometimes true	sometimes true	sometimes true	sometimes true	often true	rarely true	often true	sometimes true	rarely true	often true	sometimes true	rarely true	very often or always true	sometimes true	rarely true	often true	sometimes true	sometimes true	often true	sometimes true	rarely true	often true	sometimes true	rarely true	often true
22	Male	2nd year	3.9	Not meditating	Several days	Several days	More than half the days	More than half the days	Several days	Nearly every day	More than half the days	Not at all	Not at all	Never	Almost never	Never	Very often	Sometimes	Almost never	Almost never	Almost never	Never	Almost never	never or very rarely true	rarely true	rarely true	rarely true	rarely true	very often or always true	sometimes true	rarely true	rarely true	rarely true	rarely true	never or very rarely true	sometimes true	rarely true	rarely true	never or very rarely true	never or very rarely true	rarely true	never or very rarely true	rarely true	sometimes true	never or very rarely true	rarely true	never or very rarely true	sometimes true	never or very rarely true
22	Male	4th year	4.6	Meditating	Several days	Several days	Not at all	Several days	More than half the days	More than half the days	Not at all	Several days	Not at all	Almost never	Sometimes	Sometimes	Almost never	Fairly often	Almost never	Very often	Fairly often	Almost never	Never	never or very rarely true	never or very rarely true	sometimes true	very often or always true	sometimes true	sometimes true	rarely true	rarely true	often true	sometimes true	rarely true	very often or always true	sometimes true	often true	never or very rarely true	often true	sometimes true	sometimes true	very often or always true	sometimes true	sometimes true	sometimes true	never or very rarely true	often true	often true	rarely true
20	Female	2nd year	4.17	Not meditating	Several days	Several days	Several days	Several days	More than half the days	Several days	Several days	Not at all	Not at all	Sometimes	Sometimes	Fairly often	Sometimes	Almost never	Fairly often	Sometimes	Almost never	Sometimes	Fairly often	rarely true	never or very rarely true	sometimes true	sometimes true	very often or always true	often true	rarely true	often true	sometimes true	sometimes true	rarely true	often true	often true	sometimes true	sometimes true	often true	very often or always true	often true	sometimes true	often true	sometimes true	sometimes true	rarely true	sometimes true	often true	sometimes true
21	Male	3rd year	4.7	Not meditating	Nearly every day	Nearly every day	Several days	Nearly every day	More than half the days	More than half the days	Not at all	More than half the days	Several days	Almost never	Almost never	Very often	Very often	Never	Almost never	Fairly often	Almost never	Almost never	Sometimes	often true	very often or always true	very often or always true	often true	never or very rarely true	very often or always true	very often or always true	sometimes true	sometimes true	very often or always true	very often or always true	rarely true	rarely true	never or very rarely true	very often or always true	rarely true	very often or always true	rarely true	sometimes true	very often or always true	very often or always true	rarely true	never or very rarely true	never or very rarely true	sometimes true	very often or always true
19	Female	1st year	4.95	Not meditating	More than half the days	Nearly every day	Nearly every day	Nearly every day	More than half the days	Nearly every day	Nearly every day	More than half the days	More than half the days	Very often	Very often	Very often	Almost never	Almost never	Almost never	Sometimes	Almost never	Fairly often	Very often	sometimes true	rarely true	sometimes true	sometimes true	often true	very often or always true	sometimes true	often true	sometimes true	often true	very often or always true	often true	often true	very often or always true	sometimes true	sometimes true	often true	sometimes true	sometimes true	very often or always true	sometimes true	often true	sometimes true	sometimes true	often true	rarely true
21	Female	2nd year	4.67	Meditating	Several days	Several days	Several days	Several days	More than half the days	Several days	Several days	Not at all	Not at all	Almost never	Sometimes	Sometimes	Fairly often	Sometimes	Sometimes	Sometimes	Almost never	Sometimes	Sometimes	rarely true	sometimes true	rarely true	rarely true	sometimes true	very often or always true	often true	sometimes true	rarely true	sometimes true	rarely true	sometimes true	sometimes true	sometimes true	very often or always true	rarely true	often true	sometimes true	rarely true	often true	sometimes true	sometimes true	rarely true	rarely true	sometimes true	very often or always true
23	Female	2nd year	3.77	Not meditating	More than half the days	Nearly every day	Nearly every day	Nearly every day	More than half the days	Nearly every day	Nearly every day	Several days	Not at all	Fairly often	Fairly often	Sometimes	Sometimes	Sometimes	Very often	Sometimes	Sometimes	Fairly often	Sometimes	rarely true	rarely true	sometimes true	sometimes true	sometimes true	sometimes true	sometimes true	sometimes true	often true	very often or always true	very often or always true	sometimes true	often true	rarely true	often true	often true	rarely true	sometimes true	sometimes true	often true	sometimes true	often true	sometimes true	rarely true	sometimes true	often true
20	Female	2nd year	4.68	Meditating	Several days	Several days	Several days	Several days	Several days	Several days	Several days	Several days	Several days	Fairly often	Fairly often	Fairly often	Sometimes	Sometimes	Fairly often	Sometimes	Sometimes	Sometimes	Sometimes	sometimes true	rarely true	sometimes true	very often or always true	sometimes true	rarely true	rarely true	rarely true	rarely true	often true	often true	sometimes true	rarely true	often true	often true	sometimes true	sometimes true	rarely true	sometimes true	often true	sometimes true	rarely true	rarely true	sometimes true	sometimes true	sometimes true
24	Male	4th year	4.5	Not meditating	Not at all	Not at all	Not at all	Not at all	Not at all	Not at all	Not at all	Not at all	Not at all	Almost never	Almost never	Sometimes	Fairly often	Fairly often	Sometimes	Fairly often	Fairly often	Almost never	Almost never	rarely true	often true	sometimes true	sometimes true	rarely true	rarely true	sometimes true	rarely true	sometimes true	sometimes true	rarely true	sometimes true	rarely true	never or very rarely true	sometimes true	sometimes true	rarely true	rarely true	often true	sometimes true	often true	rarely true	sometimes true	rarely true	sometimes true	often true
22	Male	4th year	4.84	Not meditating	Not at all	Several days	Not at all	Several days	Not at all	Not at all	Not at all	Not at all	Not at all	Almost never	Never	Sometimes	Very often	Fairly often	Almost never	Very often	Very often	Very often	Almost never	rarely true	very often or always true	often true	never or very rarely true	sometimes true	sometimes true	often true	never or very rarely true	sometimes true	sometimes true	never or very rarely true	never or very rarely true	rarely true	rarely true	never or very rarely true	never or very rarely true	very often or always true	never or very rarely true	rarely true	never or very rarely true	never or very rarely true	rarely true	rarely true	sometimes true	rarely true	rarely true
20	Female	2nd year	4.84	Not meditating	Nearly every day	Nearly every day	Nearly every day	Nearly every day	Nearly every day	Nearly every day	Nearly every day	Nearly every day	Nearly every day	Very often	Very often	Very often	Very often	Never	Very often	Sometimes	Very often	Very often	Very often	rarely true	rarely true	very often or always true	sometimes true	often true	rarely true	often true	rarely true	rarely true	very often or always true	very often or always true	very often or always true	very often or always true	often true	sometimes true	sometimes true	sometimes true	often true	often true	sometimes true	sometimes true	rarely true	very often or always true	rarely true	often true	very often or always true
23	Male	5th year	4.57	Not meditating	Several days	Several days	Not at all	Several days	Not at all	Not at all	Several days	Not at all	Not at all	Sometimes	Sometimes	Fairly often	Fairly often	Sometimes	Sometimes	Sometimes	Sometimes	Fairly often	Almost never	never or very rarely true	often true	sometimes true	sometimes true	sometimes true	never or very rarely true	often true	never or very rarely true	sometimes true	often true	often true	rarely true	often true	rarely true	rarely true	rarely true	rarely true	never or very rarely true	often true	never or very rarely true	often true	rarely true	rarely true	sometimes true	rarely true	often true
23	Female	2nd year	4.32	Meditating	Several days	Several days	Nearly every day	Several days	More than half the days	Not at all	Not at all	Not at all	Not at all	Never	Never	Sometimes	Fairly often	Sometimes	Sometimes	Fairly often	Sometimes	Almost never	Never	never or very rarely true	very often or always true	rarely true	sometimes true	very often or always true	very often or always true	very often or always true	rarely true	rarely true	never or very rarely true	rarely true	never or very rarely true	often true	never or very rarely true	often true	rarely true	never or very rarely true	sometimes true	sometimes true	often true	rarely true	never or very rarely true	sometimes true	rarely true	rarely true	sometimes true
21	Female	2nd year	4.89	Meditating	Several days	Several days	Not at all	Not at all	Several days	More than half the days	Not at all	Several days	Nearly every day	Almost never	Sometimes	Sometimes	Almost never	Sometimes	Fairly often	Fairly often	Very often	Almost never	Fairly often	sometimes true	sometimes true	very often or always true	sometimes true	rarely true	very often or always true	sometimes true	sometimes true	sometimes true	very often or always true	sometimes true	sometimes true	rarely true	very often or always true	very often or always true	very often or always true	very often or always true	rarely true	very often or always true	very often or always true	rarely true	rarely true	very often or always true	never or very rarely true	very often or always true	very often or always true
20	Female	2nd year	3.95	Not meditating	Several days	Several days	Several days	Several days	More than half the days	Several days	Several days	Not at all	Not at all	Sometimes	Fairly often	Fairly often	Sometimes	Almost never	Fairly often	Almost never	Sometimes	Sometimes	Sometimes	never or very rarely true	never or very rarely true	never or very rarely true	sometimes true	very often or always true	sometimes true	rarely true	rarely true	rarely true	very often or always true	very often or always true	very often or always true	sometimes true	sometimes true	rarely true	very often or always true	sometimes true	very often or always true	never or very rarely true	never or very rarely true	sometimes true	never or very rarely true	often true	never or very rarely true	often true	sometimes true
20	Female	2nd year	4.09	Not meditating	Nearly every day	Not at all	Not at all	Several days	Not at all	Not at all	Not at all	Not at all	Not at all	Almost never	Sometimes	Almost never	Very often	Very often	Almost never	Very often	Very often	Sometimes	Sometimes	sometimes true	very often or always true	never or very rarely true	very often or always true	never or very rarely true	never or very rarely true	very often or always true	sometimes true	very often or always true	never or very rarely true	never or very rarely true	never or very rarely true	never or very rarely true	never or very rarely true	sometimes true	never or very rarely true	sometimes true	never or very rarely true	never or very rarely true	often true	never or very rarely true	never or very rarely true	rarely true	never or very rarely true	never or very rarely true	often true
21	Female	2nd year	4.8	Not meditating	Several days	Not at all	Not at all	Not at all	Several days	Not at all	Not at all	Not at all	Not at all	Never	Never	Sometimes	Fairly often	Fairly often	Sometimes	Very often	Sometimes	Almost never	Almost never	rarely true	rarely true	never or very rarely true	sometimes true	often true	never or very rarely true	rarely true	rarely true	often true	often true	rarely true	often true	sometimes true	often true	rarely true	often true	often true	sometimes true	sometimes true	sometimes true	rarely true	never or very rarely true	never or very rarely true	rarely true	sometimes true	very often or always true
20	Female	2nd year	3.8	Not meditating	Several days	Several days	More than half the days	Several days	More than half the days	Several days	More than half the days	Several days	Several days	Sometimes	Sometimes	Fairly often	Almost never	Almost never	Sometimes	Sometimes	Sometimes	Fairly often	Fairly often	rarely true	never or very rarely true	often true	sometimes true	often true	very often or always true	never or very rarely true	often true	never or very rarely true	often true	rarely true	often true	often true	often true	often true	often true	often true	very often or always true	sometimes true	very often or always true	sometimes true	sometimes true	sometimes true	rarely true	rarely true	sometimes true
20	Female	2nd year	4.58	Not meditating	Several days	Not at all	Not at all	Not at all	Not at all	Not at all	Not at all	Several days	Not at all	Almost never	Never	Never	Sometimes	Fairly often	Never	Sometimes	Sometimes	Sometimes	Never	very often or always true	very often or always true	never or very rarely true	very often or always true	often true	sometimes true	very often or always true	sometimes true	very often or always true	never or very rarely true	rarely true	never or very rarely true	sometimes true	never or very rarely true	sometimes true	never or very rarely true	often true	sometimes true	very often or always true	sometimes true	sometimes true	never or very rarely true	sometimes true	sometimes true	never or very rarely true	sometimes true
20	Female	2nd year	3.88	Meditating	Nearly every day	Not at all	More than half the days	Several days	Nearly every day	Several days	Several days	Not at all	Not at all	Never	Fairly often	Fairly often	Sometimes	Almost never	Almost never	Fairly often	Sometimes	Fairly often	Almost never	sometimes true	sometimes true	often true	often true	often true	sometimes true	rarely true	often true	sometimes true	rarely true	often true	very often or always true	often true	sometimes true	very often or always true	often true	often true	rarely true	sometimes true	very often or always true	often true	often true	sometimes true	sometimes true	often true	sometimes true
20	Female	2nd year	4.84	Not meditating	Several days	Not at all	Not at all	Not at all	Several days	Several days	Not at all	Not at all	Not at all	Sometimes	Almost never	Fairly often	Sometimes	Fairly often	Almost never	Fairly often	Fairly often	Almost never	Never	never or very rarely true	rarely true	often true	often true	often true	sometimes true	sometimes true	rarely true	sometimes true	often true	never or very rarely true	sometimes true	sometimes true	sometimes true	rarely true	sometimes true	often true	rarely true	very often or always true	sometimes true	sometimes true	sometimes true	rarely true	rarely true	often true	sometimes true
20	Female	2nd year	4.3	Meditating	Several days	Several days	Several days	Several days	More than half the days	Several days	Several days	Not at all	Not at all	Sometimes	Sometimes	Sometimes	Fairly often	Sometimes	Almost never	Fairly often	Sometimes	Sometimes	Almost never	rarely true	sometimes true	rarely true	rarely true	often true	sometimes true	rarely true	rarely true	rarely true	often true	often true	very often or always true	sometimes true	often true	sometimes true	sometimes true	often true	rarely true	rarely true	sometimes true	sometimes true	rarely true	rarely true	never or very rarely true	rarely true	often true
20	Female	2nd year	4.93	Not meditating	More than half the days	Nearly every day	Several days	Nearly every day	Nearly every day	Nearly every day	More than half the days	More than half the days	Nearly every day	Very often	Very often	Fairly often	Sometimes	Almost never	Fairly often	Sometimes	Almost never	Very often	Fairly often	rarely true	sometimes true	often true	rarely true	often true	sometimes true	rarely true	sometimes true	rarely true	very often or always true	very often or always true	often true	sometimes true	sometimes true	rarely true	sometimes true	often true	sometimes true	rarely true	sometimes true	sometimes true	sometimes true	rarely true	rarely true	often true	never or very rarely true
20	Female	2nd year	4.45	Not meditating	Several days	Not at all	Several days	Several days	Several days	Not at all	Several days	Not at all	Not at all	Sometimes	Almost never	Sometimes	Fairly often	Almost never	Almost never	Fairly often	Sometimes	Very often	Almost never	never or very rarely true	rarely true	rarely true	sometimes true	never or very rarely true	never or very rarely true	rarely true	rarely true	sometimes true	rarely true	never or very rarely true	sometimes true	often true	sometimes true	rarely true	rarely true	often true	often true	rarely true	sometimes true	often true	sometimes true	never or very rarely true	rarely true	rarely true	never or very rarely true
22	Male	3rd year	4.7	Meditating	Several days	Not at all	More than half the days	Several days	Not at all	More than half the days	Not at all	Not at all	Not at all	Sometimes	Never	Sometimes	Very often	Sometimes	Sometimes	Sometimes	Almost never	Sometimes	Sometimes	never or very rarely true	rarely true	sometimes true	never or very rarely true	often true	very often or always true	rarely true	never or very rarely true	never or very rarely true	sometimes true	often true	sometimes true	often true	very often or always true	very often or always true	very often or always true	sometimes true	sometimes true	very often or always true	very often or always true	sometimes true	very often or always true	rarely true	rarely true	very often or always true	very often or always true
21	Male	3rd year	4.8	Meditating	Not at all	Several days	More than half the days	Several days	More than half the days	Not at all	Not at all	More than half the days	Not at all	Almost never	Fairly often	Very often	Very often	Sometimes	Sometimes	Sometimes	Sometimes	Almost never	Fairly often	very often or always true	very often or always true	very often or always true	very often or always true	often true	often true	very often or always true	rarely true	often true	rarely true	sometimes true	rarely true	sometimes true	often true	often true	rarely true	often true	rarely true	sometimes true	often true	often true	rarely true	sometimes true	often true	often true	often true
20	Male	2nd year	3.91	Not meditating	Several days	Not at all	Nearly every day	Several days	Not at all	Not at all	Not at all	Not at all	Not at all	Sometimes	Never	Almost never	Very often	Fairly often	Never	Sometimes	Sometimes	Sometimes	Sometimes	never or very rarely true	sometimes true	sometimes true	rarely true	sometimes true	never or very rarely true	sometimes true	sometimes true	sometimes true	sometimes true	often true	rarely true	often true	never or very rarely true	never or very rarely true	never or very rarely true	never or very rarely true	never or very rarely true	sometimes true	never or very rarely true	often true	never or very rarely true	never or very rarely true	sometimes true	never or very rarely true	never or very rarely true
22	Male	3rd year	3.66	Not meditating	More than half the days	Several days	More than half the days	More than half the days	More than half the days	More than half the days	Several days	More than half the days	Not at all	Very often	Fairly often	Fairly often	Sometimes	Sometimes	Fairly often	Sometimes	Almost never	Fairly often	Never	often true	never or very rarely true	often true	never or very rarely true	often true	very often or always true	often true	sometimes true	sometimes true	very often or always true	never or very rarely true	sometimes true	often true	very often or always true	often true	sometimes true	very often or always true	sometimes true	never or very rarely true	very often or always true	very often or always true	often true	rarely true	often true	often true	sometimes true
21	Male	3rd year	3.5	Not meditating	More than half the days	More than half the days	Several days	Several days	Not at all	Nearly every day	Not at all	Not at all	More than half the days	Almost never	Sometimes	Almost never	Very often	Very often	Almost never	Very often	Fairly often	Almost never	Never	very often or always true	very often or always true	sometimes true	often true	sometimes true	sometimes true	sometimes true	rarely true	often true	often true	sometimes true	never or very rarely true	often true	sometimes true	sometimes true	rarely true	often true	rarely true	never or very rarely true	never or very rarely true	sometimes true	never or very rarely true	never or very rarely true	never or very rarely true	rarely true	never or very rarely true
22	Male	3rd year	4.55	Not meditating	More than half the days	Several days	Nearly every day	Nearly every day	More than half the days	Not at all	Nearly every day	Not at all	Not at all	Sometimes	Sometimes	Sometimes	Fairly often	Fairly often	Sometimes	Sometimes	Sometimes	Sometimes	Sometimes	rarely true	sometimes true	often true	very often or always true	often true	never or very rarely true	sometimes true	very often or always true	sometimes true	rarely true	very often or always true	rarely true	often true	never or very rarely true	never or very rarely true	sometimes true	often true	sometimes true	sometimes true	sometimes true	often true	rarely true	often true	rarely true	never or very rarely true	often true
22	Male	3rd year	4.46	Meditating	Several days	Several days	Several days	Several days	Several days	Not at all	Not at all	Not at all	Not at all	Almost never	Sometimes	Fairly often	Fairly often	Sometimes	Sometimes	Fairly often	Almost never	Fairly often	Almost never	never or very rarely true	rarely true	never or very rarely true	sometimes true	rarely true	sometimes true	rarely true	never or very rarely true	sometimes true	sometimes true	rarely true	rarely true	never or very rarely true	sometimes true	rarely true	sometimes true	rarely true	rarely true	rarely true	sometimes true	rarely true	sometimes true	rarely true	rarely true	rarely true	sometimes true
22	Male	3rd year	4.87	Not meditating	Several days	Several days	Several days	Several days	Not at all	Not at all	Not at all	Not at all	Not at all	Never	Never	Sometimes	Fairly often	Sometimes	Almost never	Sometimes	Fairly often	Never	Never	never or very rarely true	sometimes true	never or very rarely true	very often or always true	never or very rarely true	often true	often true	never or very rarely true	sometimes true	sometimes true	often true	rarely true	never or very rarely true	rarely true	sometimes true	rarely true	rarely true	never or very rarely true	often true	sometimes true	often true	never or very rarely true	rarely true	sometimes true	rarely true	very often or always true
21	Male	3rd year	4.82	Meditating	Nearly every day	Several days	Several days	Not at all	Not at all	Not at all	Not at all	Not at all	Not at all	Almost never	Never	Never	Almost never	Sometimes	Almost never	Very often	Sometimes	Almost never	Almost never	never or very rarely true	often true	rarely true	often true	often true	sometimes true	often true	rarely true	often true	rarely true	rarely true	rarely true	often true	rarely true	sometimes true	rarely true	rarely true	rarely true	sometimes true	rarely true	often true	rarely true	rarely true	sometimes true	rarely true	never or very rarely true
22	Male	3rd year	4.06	Not meditating	Not at all	Not at all	Several days	Several days	Not at all	Not at all	Not at all	Not at all	Not at all	Sometimes	Sometimes	Almost never	Very often	Very often	Sometimes	Fairly often	Fairly often	Almost never	Fairly often	never or very rarely true	often true	often true	often true	rarely true	never or very rarely true	often true	rarely true	very often or always true	often true	often true	never or very rarely true	never or very rarely true	never or very rarely true	very often or always true	never or very rarely true	sometimes true	rarely true	often true	often true	rarely true	never or very rarely true	sometimes true	often true	often true	often true
22	Male	3rd year	4.17	Not meditating	More than half the days	More than half the days	Several days	More than half the days	Several days	More than half the days	Several days	Not at all	Several days	Sometimes	Fairly often	Fairly often	Fairly often	Sometimes	Fairly often	Sometimes	Almost never	Very often	Sometimes	rarely true	rarely true	sometimes true	sometimes true	often true	sometimes true	rarely true	rarely true	sometimes true	often true	sometimes true	rarely true	very often or always true	very often or always true	sometimes true	often true	often true	often true	sometimes true	sometimes true	rarely true	very often or always true	often true	rarely true	very often or always true	sometimes true
22	Male	3rd year	4.81	Not meditating	Not at all	Several days	Not at all	Several days	Several days	Several days	Not at all	Not at all	Not at all	Almost never	Never	Fairly often	Fairly often	Sometimes	Never	Fairly often	Fairly often	Sometimes	Sometimes	sometimes true	sometimes true	sometimes true	sometimes true	sometimes true	rarely true	often true	sometimes true	often true	sometimes true	often true	rarely true	sometimes true	rarely true	rarely true	rarely true	sometimes true	rarely true	very often or always true	never or very rarely true	rarely true	rarely true	sometimes true	sometimes true	often true	sometimes true
21	Male	3rd year	4.53	Meditating	Several days	Several days	More than half the days	More than half the days	Nearly every day	More than half the days	Nearly every day	Several days	Several days	Very often	Sometimes	Very often	Sometimes	Sometimes	Sometimes	Fairly often	Sometimes	Fairly often	Fairly often	very often or always true	rarely true	often true	sometimes true	very often or always true	often true	rarely true	very often or always true	rarely true	sometimes true	sometimes true	sometimes true	very often or always true	very often or always true	sometimes true	rarely true	very often or always true	very often or always true	rarely true	often true	rarely true	rarely true	rarely true	rarely true	very often or always true	often true
20	Female	2nd year	4.3	Not meditating	Not at all	Several days	More than half the days	Several days	More than half the days	Several days	Several days	Not at all	Not at all	Sometimes	Never	Sometimes	Very often	Fairly often	Sometimes	Very often	Sometimes	Sometimes	Almost never	never or very rarely true	sometimes true	rarely true	rarely true	never or very rarely true	often true	very often or always true	rarely true	very often or always true	rarely true	never or very rarely true	sometimes true	rarely true	rarely true	rarely true	rarely true	often true	rarely true	very often or always true	rarely true	sometimes true	sometimes true	rarely true	rarely true	rarely true	rarely true
21	Female	2nd year	4.45	Meditating	Several days	Several days	More than half the days	Several days	More than half the days	Several days	Several days	Not at all	Not at all	Sometimes	Fairly often	Sometimes	Sometimes	Sometimes	Fairly often	Fairly often	Almost never	Sometimes	Fairly often	sometimes true	rarely true	sometimes true	sometimes true	rarely true	sometimes true	rarely true	sometimes true	often true	often true	often true	sometimes true	rarely true	rarely true	often true	sometimes true	often true	sometimes true	often true	often true	often true	sometimes true	rarely true	sometimes true	sometimes true	often true
20	Female	2nd year	4.56	Not meditating	Several days	Several days	Not at all	Not at all	Not at all	Not at all	Not at all	Not at all	Not at all	Never	Almost never	Sometimes	Very often	Fairly often	Sometimes	Fairly often	Sometimes	Sometimes	Sometimes	never or very rarely true	sometimes true	rarely true	sometimes true	rarely true	sometimes true	sometimes true	never or very rarely true	often true	never or very rarely true	rarely true	rarely true	rarely true	rarely true	often true	rarely true	sometimes true	rarely true	often true	sometimes true	rarely true	rarely true	rarely true	sometimes true	rarely true	often true
21	Female	2nd year	4.76	Not meditating	Not at all	Several days	Several days	Several days	Not at all	Not at all	Not at all	Not at all	Not at all	Sometimes	Never	Sometimes	Never	Fairly often	Almost never	Fairly often	Sometimes	Almost never	Almost never	rarely true	often true	sometimes true	often true	rarely true	very often or always true	often true	never or very rarely true	often true	sometimes true	often true	rarely true	rarely true	rarely true	often true	never or very rarely true	rarely true	never or very rarely true	sometimes true	sometimes true	sometimes true	rarely true	never or very rarely true	sometimes true	never or very rarely true	never or very rarely true
21	Female	2nd year	4.8	Not meditating	Several days	Not at all	Not at all	Not at all	Not at all	Not at all	Not at all	Not at all	Not at all	Sometimes	Almost never	Sometimes	Never	Fairly often	Almost never	Fairly often	Fairly often	Almost never	Almost never	never or very rarely true	sometimes true	rarely true	often true	never or very rarely true	never or very rarely true	sometimes true	rarely true	sometimes true	never or very rarely true	sometimes true	rarely true	rarely true	rarely true	rarely true	rarely true	rarely true	never or very rarely true	rarely true	never or very rarely true	sometimes true	often true	rarely true	sometimes true	never or very rarely true	very often or always true
21	Male	2nd year	3.95	Meditating	More than half the days	Several days	Nearly every day	Nearly every day	Nearly every day	Several days	More than half the days	More than half the days	Not at all	Sometimes	Sometimes	Fairly often	Fairly often	Sometimes	Sometimes	Very often	Fairly often	Sometimes	Fairly often	sometimes true	often true	sometimes true	rarely true	very often or always true	rarely true	very often or always true	sometimes true	often true	often true	often true	sometimes true	often true	often true	sometimes true	often true	sometimes true	often true	often true	sometimes true	never or very rarely true	sometimes true	rarely true	sometimes true	often true	rarely true
22	Male	2nd year	3	Not meditating	Several days	Several days	Not at all	Not at all	More than half the days	Nearly every day	Not at all	Not at all	Not at all	Almost never	Sometimes	Fairly often	Sometimes	Almost never	Sometimes	Sometimes	Sometimes	Almost never	Sometimes	sometimes true	sometimes true	often true	sometimes true	sometimes true	rarely true	sometimes true	often true	sometimes true	sometimes true	often true	sometimes true	rarely true	rarely true	sometimes true	sometimes true	often true	sometimes true	often true	rarely true	often true	rarely true	rarely true	often true	sometimes true	sometimes true
20	Female	2nd year	3.66	Not meditating	Not at all	Several days	More than half the days	Several days	Not at all	Several days	More than half the days	Not at all	Not at all	Very often	Sometimes	Sometimes	Almost never	Never	Sometimes	Sometimes	Never	Very often	Sometimes	never or very rarely true	very often or always true	often true	rarely true	very often or always true	sometimes true	very often or always true	often true	rarely true	very often or always true	very often or always true	never or very rarely true	often true	never or very rarely true	very often or always true	never or very rarely true	never or very rarely true	sometimes true	rarely true	rarely true	sometimes true	never or very rarely true	rarely true	never or very rarely true	never or very rarely true	sometimes true
20	Female	2nd year	4.23	Not meditating	Several days	More than half the days	Several days	More than half the days	Nearly every day	More than half the days	Several days	Several days	Several days	Sometimes	Fairly often	Fairly often	Very often	Sometimes	Sometimes	Fairly often	Almost never	Sometimes	Sometimes	rarely true	often true	very often or always true	very often or always true	sometimes true	rarely true	often true	sometimes true	rarely true	sometimes true	sometimes true	rarely true	sometimes true	very often or always true	sometimes true	rarely true	sometimes true	sometimes true	rarely true	often true	sometimes true	sometimes true	sometimes true	rarely true	often true	very often or always true
20	Female	2nd year	4.09	Not meditating	Several days	Several days	Nearly every day	Nearly every day	Nearly every day	More than half the days	Not at all	Not at all	Several days	Almost never	Very often	Sometimes	Sometimes	Sometimes	Fairly often	Almost never	Sometimes	Sometimes	Fairly often	never or very rarely true	sometimes true	rarely true	rarely true	very often or always true	rarely true	rarely true	very often or always true	rarely true	rarely true	often true	rarely true	very often or always true	sometimes true	very often or always true	rarely true	often true	often true	sometimes true	rarely true	often true	never or very rarely true	often true	often true	rarely true	very often or always true
20	Male	2nd year	4.7	Meditating	Not at all	Not at all	Several days	Not at all	Not at all	Not at all	Not at all	Not at all	Not at all	Almost never	Sometimes	Sometimes	Very often	Sometimes	Sometimes	Very often	Sometimes	Almost never	Never	very often or always true	often true	sometimes true	sometimes true	never or very rarely true	often true	very often or always true	never or very rarely true	often true	sometimes true	sometimes true	rarely true	rarely true	sometimes true	sometimes true	very often or always true	rarely true	never or very rarely true	never or very rarely true	very often or always true	very often or always true	rarely true	never or very rarely true	rarely true	rarely true	often true
22	Male	2nd year	3.2	Meditating	Several days	Several days	Several days	Several days	More than half the days	Several days	Not at all	Not at all	Not at all	Sometimes	Fairly often	Very often	Fairly often	Almost never	Sometimes	Very often	Almost never	Sometimes	Fairly often	sometimes true	often true	often true	sometimes true	rarely true	never or very rarely true	often true	sometimes true	often true	very often or always true	often true	rarely true	sometimes true	sometimes true	rarely true	rarely true	very often or always true	never or very rarely true	often true	sometimes true	sometimes true	rarely true	never or very rarely true	never or very rarely true	very often or always true	sometimes true
22	Male	2nd year	3.8	Not meditating	Nearly every day	Nearly every day	Several days	More than half the days	Several days	Several days	More than half the days	Several days	More than half the days	Never	Almost never	Sometimes	Almost never	Never	Almost never	Almost never	Never	Sometimes	Sometimes	never or very rarely true	rarely true	sometimes true	rarely true	never or very rarely true	sometimes true	never or very rarely true	sometimes true	often true	often true	very often or always true	often true	sometimes true	rarely true	often true	very often or always true	often true	often true	sometimes true	very often or always true	sometimes true	very often or always true	sometimes true	very often or always true	often true	rarely true
22	Male	2nd year	3.13	Not meditating	Not at all	Nearly every day	More than half the days	More than half the days	Not at all	Several days	Several days	Several days	Several days	Sometimes	Very often	Very often	Very often	Fairly often	Fairly often	Sometimes	Almost never	Sometimes	Sometimes	often true	often true	sometimes true	sometimes true	rarely true	rarely true	rarely true	sometimes true	often true	sometimes true	rarely true	rarely true	sometimes true	often true	never or very rarely true	rarely true	sometimes true	often true	rarely true	sometimes true	rarely true	often true	sometimes true	rarely true	sometimes true	often true
21	Male	2nd year	4.75	Not meditating	Several days	Several days	Not at all	Not at all	Not at all	Several days	Not at all	Not at all	Not at all	Almost never	Sometimes	Sometimes	Fairly often	Sometimes	Sometimes	Fairly often	Sometimes	Almost never	Fairly often	never or very rarely true	very often or always true	rarely true	often true	sometimes true	rarely true	often true	rarely true	often true	sometimes true	rarely true	rarely true	sometimes true	sometimes true	often true	rarely true	often true	rarely true	often true	often true	sometimes true	rarely true	rarely true	often true	rarely true	often true
21	Male	2nd year	4.82	Not meditating	Several days	Not at all	Not at all	Several days	Not at all	Not at all	More than half the days	Not at all	Several days	Almost never	Sometimes	Sometimes	Sometimes	Sometimes	Sometimes	Sometimes	Sometimes	Sometimes	Sometimes	sometimes true	never or very rarely true	rarely true	sometimes true	sometimes true	often true	sometimes true	sometimes true	sometimes true	often true	often true	often true	sometimes true	sometimes true	sometimes true	sometimes true	sometimes true	sometimes true	sometimes true	very often or always true	sometimes true	rarely true	rarely true	rarely true	sometimes true	sometimes true
21	Male	2nd year	4.34	Not meditating	Several days	Not at all	Several days	Several days	Not at all	Several days	Several days	Not at all	Not at all	Sometimes	Sometimes	Fairly often	Fairly often	Almost never	Almost never	Sometimes	Sometimes	Sometimes	Almost never	never or very rarely true	often true	rarely true	sometimes true	sometimes true	rarely true	often true	never or very rarely true	rarely true	rarely true	often true	rarely true	rarely true	rarely true	sometimes true	rarely true	sometimes true	rarely true	often true	sometimes true	sometimes true	rarely true	sometimes true	sometimes true	never or very rarely true	very often or always true
22	Male	2nd year	2.73	Not meditating	More than half the days	More than half the days	More than half the days	Several days	Several days	Nearly every day	Not at all	Not at all	Several days	Almost never	Fairly often	Fairly often	Sometimes	Sometimes	Almost never	Sometimes	Sometimes	Almost never	Never	sometimes true	rarely true	often true	sometimes true	sometimes true	sometimes true	rarely true	often true	rarely true	sometimes true	rarely true	often true	sometimes true	rarely true	very often or always true	often true	very often or always true	sometimes true	rarely true	rarely true	sometimes true	often true	rarely true	sometimes true	rarely true	often true
21	Male	1st year	3.34	Not meditating	Several days	Nearly every day	More than half the days	Several days	Not at all	Nearly every day	Several days	Not at all	Not at all	Sometimes	Fairly often	Very often	Sometimes	Almost never	Fairly often	Sometimes	Sometimes	Fairly often	Very often	never or very rarely true	rarely true	sometimes true	sometimes true	never or very rarely true	rarely true	rarely true	very often or always true	rarely true	very often or always true	never or very rarely true	often true	rarely true	never or very rarely true	sometimes true	sometimes true	often true	often true	sometimes true	very often or always true	sometimes true	never or very rarely true	very often or always true	sometimes true	rarely true	very often or always true
19	Male	1st year	4.8	Not meditating	Several days	Several days	Several days	Several days	Not at all	Not at all	Not at all	Not at all	Not at all	Almost never	Never	Almost never	Fairly often	Fairly often	Almost never	Fairly often	Sometimes	Almost never	Almost never	never or very rarely true	sometimes true	rarely true	often true	rarely true	sometimes true	rarely true	never or very rarely true	rarely true	never or very rarely true	never or very rarely true	often true	never or very rarely true	sometimes true	never or very rarely true	sometimes true	sometimes true	sometimes true	never or very rarely true	never or very rarely true	rarely true	sometimes true	never or very rarely true	rarely true	sometimes true	rarely true
20	Male	1st year	4.96	Not meditating	Nearly every day	Nearly every day	More than half the days	Not at all	Not at all	Nearly every day	Not at all	Not at all	Nearly every day	Very often	Fairly often	Sometimes	Never	Never	Sometimes	Sometimes	Never	Never	Sometimes	often true	rarely true	very often or always true	sometimes true	sometimes true	sometimes true	often true	never or very rarely true	rarely true	very often or always true	sometimes true	rarely true	never or very rarely true	often true	rarely true	sometimes true	very often or always true	sometimes true	rarely true	often true	often true	often true	rarely true	never or very rarely true	often true	rarely true
20	Male	2nd year	3.63	Meditating	More than half the days	More than half the days	More than half the days	More than half the days	More than half the days	Not at all	More than half the days	More than half the days	Not at all	Sometimes	Almost never	Almost never	Very often	Sometimes	Fairly often	Sometimes	Fairly often	Very often	Almost never	rarely true	very often or always true	sometimes true	often true	sometimes true	rarely true	very often or always true	never or very rarely true	sometimes true	sometimes true	never or very rarely true	rarely true	sometimes true	sometimes true	rarely true	rarely true	sometimes true	rarely true	rarely true	often true	rarely true	rarely true	rarely true	sometimes true	rarely true	often true
22	Male	1st year	3.12	Not meditating	Not at all	Several days	Not at all	More than half the days	Nearly every day	Not at all	Not at all	Not at all	Not at all	Never	Almost never	Fairly often	Sometimes	Almost never	Sometimes	Sometimes	Almost never	Fairly often	Never	rarely true	very often or always true	never or very rarely true	sometimes true	sometimes true	often true	sometimes true	often true	sometimes true	very often or always true	rarely true	very often or always true	sometimes true	very often or always true	rarely true	often true	often true	never or very rarely true	rarely true	often true	very often or always true	rarely true	very often or always true	very often or always true	often true	sometimes true
21	Male	2nd year	4.96	Meditating	More than half the days	More than half the days	Nearly every day	Several days	More than half the days	Not at all	Not at all	Not at all	Nearly every day	Very often	Fairly often	Very often	Sometimes	Sometimes	Very often	Almost never	Fairly often	Very often	Very often	rarely true	never or very rarely true	often true	rarely true	rarely true	sometimes true	sometimes true	often true	sometimes true	very often or always true	very often or always true	very often or always true	very often or always true	very often or always true	very often or always true	sometimes true	often true	sometimes true	rarely true	very often or always true	never or very rarely true	often true	rarely true	rarely true	very often or always true	very often or always true
21	Male	2nd year	4	Meditating	Nearly every day	Nearly every day	Several days	More than half the days	More than half the days	Nearly every day	More than half the days	Several days	Nearly every day	Fairly often	Fairly often	Very often	Sometimes	Almost never	Fairly often	Fairly often	Sometimes	Very often	Very often	sometimes true	rarely true	sometimes true	often true	often true	sometimes true	sometimes true	often true	sometimes true	often true	sometimes true	often true	often true	often true	sometimes true	often true	often true	very often or always true	sometimes true	often true	sometimes true	often true	sometimes true	sometimes true	often true	sometimes true
21	Male	2nd year	3	Meditating	Several days	Several days	More than half the days	More than half the days	Several days	More than half the days	More than half the days	Several days	Not at all	Sometimes	Sometimes	Fairly often	Sometimes	Almost never	Sometimes	Sometimes	Almost never	Sometimes	Sometimes	rarely true	often true	sometimes true	sometimes true	sometimes true	rarely true	rarely true	rarely true	sometimes true	sometimes true	rarely true	rarely true	sometimes true	sometimes true	often true	rarely true	rarely true	rarely true	rarely true	rarely true	rarely true	rarely true	sometimes true	sometimes true	rarely true	sometimes true
19	Male	1st year	5	Not meditating	Several days	Not at all	Nearly every day	More than half the days	Not at all	Not at all	Not at all	Not at all	Not at all	Never	Never	Almost never	Fairly often	Very often	Almost never	Fairly often	Fairly often	Almost never	Never	often true	sometimes true	sometimes true	rarely true	often true	never or very rarely true	sometimes true	sometimes true	sometimes true	often true	never or very rarely true	sometimes true	often true	rarely true	never or very rarely true	sometimes true	sometimes true	rarely true	very often or always true	rarely true	rarely true	rarely true	rarely true	rarely true	sometimes true	often true
20	Male	2nd year	4.82	Not meditating	More than half the days	More than half the days	More than half the days	More than half the days	More than half the days	Not at all	Not at all	Not at all	Not at all	Almost never	Almost never	Very often	Sometimes	Sometimes	Sometimes	Fairly often	Fairly often	Fairly often	Fairly often	never or very rarely true	rarely true	often true	very often or always true	often true	often true	sometimes true	often true	rarely true	very often or always true	very often or always true	often true	very often or always true	very often or always true	sometimes true	often true	often true	often true	sometimes true	rarely true	sometimes true	sometimes true	very often or always true	often true	often true	often true
22	Male	2nd year	3.5	Not meditating	Several days	More than half the days	Not at all	Several days	Nearly every day	Nearly every day	More than half the days	Several days	Not at all	Sometimes	Fairly often	Very often	Sometimes	Sometimes	Almost never	Almost never	Sometimes	Very often	Sometimes	rarely true	very often or always true	very often or always true	very often or always true	very often or always true	rarely true	very often or always true	rarely true	often true	rarely true	very often or always true	rarely true	rarely true	rarely true	rarely true	rarely true	sometimes true	never or very rarely true	sometimes true	never or very rarely true	sometimes true	sometimes true	often true	often true	never or very rarely true	often true
19	Male	1st year	1.8	Not meditating	Several days	Several days	Several days	Several days	Several days	Several days	Not at all	Not at all	Not at all	Very often	Sometimes	Sometimes	Never	Almost never	Never	Never	Never	Sometimes	Never	never or very rarely true	rarely true	sometimes true	rarely true	often true	rarely true	rarely true	never or very rarely true	sometimes true	very often or always true	never or very rarely true	rarely true	sometimes true	often true	rarely true	often true	very often or always true	sometimes true	rarely true	often true	sometimes true	sometimes true	rarely true	rarely true	often true	rarely true
21	Male	2nd year	4.49	Not meditating	Nearly every day	More than half the days	More than half the days	Nearly every day	More than half the days	Nearly every day	Nearly every day	Several days	More than half the days	Fairly often	Very often	Fairly often	Sometimes	Sometimes	Sometimes	Almost never	Almost never	Sometimes	Sometimes	rarely true	sometimes true	often true	sometimes true	sometimes true	rarely true	sometimes true	very often or always true	rarely true	often true	sometimes true	often true	often true	very often or always true	sometimes true	sometimes true	sometimes true	very often or always true	rarely true	sometimes true	sometimes true	often true	sometimes true	rarely true	sometimes true	sometimes true
21	Male	2nd year	3.95	Meditating	More than half the days	Nearly every day	Nearly every day	Nearly every day	Nearly every day	More than half the days	Nearly every day	More than half the days	More than half the days	Fairly often	Very often	Fairly often	Almost never	Almost never	Never	Almost never	Almost never	Very often	Very often	sometimes true	rarely true	sometimes true	very often or always true	very often or always true	often true	sometimes true	very often or always true	rarely true	often true	sometimes true	often true	often true	sometimes true	sometimes true	often true	sometimes true	often true	sometimes true	rarely true	often true	rarely true	often true	sometimes true	sometimes true	sometimes true
19	Male	1st year	4.9	Not meditating	Several days	Several days	Not at all	Several days	Several days	Not at all	Not at all	Not at all	Not at all	Never	Sometimes	Sometimes	Almost never	Sometimes	Almost never	Very often	Fairly often	Almost never	Sometimes	often true	often true	sometimes true	rarely true	never or very rarely true	rarely true	sometimes true	rarely true	sometimes true	rarely true	never or very rarely true	never or very rarely true	never or very rarely true	rarely true	sometimes true	rarely true	rarely true	never or very rarely true	never or very rarely true	sometimes true	rarely true	never or very rarely true	rarely true	sometimes true	rarely true	sometimes true
19	Male	1st year	4.25	Not meditating	Not at all	Several days	More than half the days	Nearly every day	More than half the days	Nearly every day	Not at all	Not at all	Not at all	Never	Sometimes	Very often	Fairly often	Sometimes	Very often	Fairly often	Sometimes	Very often	Very often	rarely true	often true	very often or always true	sometimes true	very often or always true	very often or always true	sometimes true	sometimes true	never or very rarely true	often true	rarely true	rarely true	sometimes true	very often or always true	rarely true	rarely true	often true	very often or always true	never or very rarely true	rarely true	sometimes true	sometimes true	sometimes true	very often or always true	often true	very often or always true
19	Male	1st year	5	Not meditating	Not at all	Not at all	Not at all	Several days	Several days	More than half the days	Not at all	Not at all	Nearly every day	Never	Almost never	Never	Sometimes	Sometimes	Very often	Sometimes	Never	Never	Almost never	rarely true	rarely true	rarely true	never or very rarely true	sometimes true	often true	often true	rarely true	sometimes true	sometimes true	never or very rarely true	rarely true	rarely true	never or very rarely true	rarely true	rarely true	sometimes true	rarely true	never or very rarely true	sometimes true	often true	never or very rarely true	rarely true	rarely true	never or very rarely true	rarely true
19	Male	1st year	5	Not meditating	Several days	Several days	Several days	Several days	Not at all	Several days	Several days	Not at all	Not at all	Never	Sometimes	Sometimes	Sometimes	Fairly often	Sometimes	Fairly often	Fairly often	Sometimes	Almost never	sometimes true	sometimes true	often true	sometimes true	rarely true	never or very rarely true	sometimes true	sometimes true	rarely true	rarely true	often true	sometimes true	rarely true	rarely true	often true	often true	often true	rarely true	sometimes true	often true	often true	often true	often true	often true	rarely true	often true
20	Male	1st year	5	Meditating	More than half the days	Several days	Several days	Several days	Several days	Several days	More than half the days	Not at all	Not at all	Sometimes	Sometimes	Very often	Sometimes	Fairly often	Fairly often	Sometimes	Fairly often	Never	Sometimes	sometimes true	sometimes true	often true	very often or always true	sometimes true	never or very rarely true	rarely true	often true	rarely true	sometimes true	rarely true	sometimes true	sometimes true	very often or always true	often true	very often or always true	sometimes true	rarely true	sometimes true	very often or always true	never or very rarely true	sometimes true	rarely true	sometimes true	very often or always true	never or very rarely true
20	Male	1st year	4.91	Not meditating	Several days	More than half the days	Nearly every day	More than half the days	More than half the days	Not at all	Not at all	Not at all	Not at all	Fairly often	Sometimes	Sometimes	Sometimes	Almost never	Almost never	Sometimes	Almost never	Sometimes	Almost never	rarely true	sometimes true	sometimes true	often true	often true	sometimes true	rarely true	rarely true	sometimes true	often true	very often or always true	rarely true	sometimes true	rarely true	sometimes true	rarely true	sometimes true	sometimes true	rarely true	very often or always true	sometimes true	sometimes true	sometimes true	rarely true	often true	sometimes true
21	Male	1st year	3.09	Not meditating	More than half the days	Nearly every day	Nearly every day	Nearly every day	Nearly every day	Nearly every day	Nearly every day	Not at all	Not at all	Sometimes	Sometimes	Fairly often	Fairly often	Sometimes	Very often	Sometimes	Almost never	Sometimes	Sometimes	rarely true	never or very rarely true	often true	often true	often true	rarely true	rarely true	often true	rarely true	very often or always true	sometimes true	often true	often true	rarely true	rarely true	often true	often true	sometimes true	rarely true	rarely true	never or very rarely true	sometimes true	sometimes true	rarely true	sometimes true	often true
20	Male	1st year	5	Not meditating	More than half the days	More than half the days	Several days	Several days	Not at all	More than half the days	Several days	Not at all	Several days	Sometimes	Almost never	Very often	Fairly often	Fairly often	Almost never	Sometimes	Sometimes	Very often	Almost never	often true	rarely true	rarely true	often true	never or very rarely true	very often or always true	sometimes true	rarely true	often true	very often or always true	often true	sometimes true	never or very rarely true	very often or always true	sometimes true	often true	often true	rarely true	sometimes true	very often or always true	often true	sometimes true	never or very rarely true	never or very rarely true	very often or always true	often true
20	Male	1st year	5	Meditating	Not at all	Not at all	Several days	Several days	Not at all	Not at all	Not at all	Not at all	Not at all	Almost never	Never	Sometimes	Never	Never	Never	Never	Very often	Almost never	Never	sometimes true	sometimes true	rarely true	sometimes true	never or very rarely true	often true	often true	never or very rarely true	often true	sometimes true	rarely true	rarely true	rarely true	never or very rarely true	often true	sometimes true	rarely true	sometimes true	sometimes true	rarely true	sometimes true	sometimes true	sometimes true	sometimes true	rarely true	rarely true
20	Male	1st year	4.98	Not meditating	Nearly every day	Several days	More than half the days	Several days	Several days	Not at all	Not at all	Not at all	Not at all	Almost never	Sometimes	Almost never	Fairly often	Fairly often	Almost never	Fairly often	Fairly often	Fairly often	Almost never	rarely true	often true	rarely true	often true	rarely true	often true	very often or always true	rarely true	often true	sometimes true	rarely true	often true	rarely true	rarely true	often true	sometimes true	rarely true	rarely true	often true	often true	often true	sometimes true	rarely true	often true	rarely true	often true
20	Male	1st year	4.99	Meditating	Several days	More than half the days	Several days	Nearly every day	Nearly every day	Several days	Not at all	Several days	Not at all	Fairly often	Very often	Very often	Very often	Sometimes	Sometimes	Sometimes	Sometimes	Very often	Sometimes	sometimes true	never or very rarely true	sometimes true	sometimes true	very often or always true	very often or always true	never or very rarely true	sometimes true	sometimes true	sometimes true	very often or always true	very often or always true	sometimes true	sometimes true	never or very rarely true	often true	sometimes true	sometimes true	sometimes true	sometimes true	never or very rarely true	sometimes true	sometimes true	sometimes true	very often or always true	often true
19	Male	1st year	5	Meditating	Several days	Several days	Several days	More than half the days	Not at all	Not at all	Not at all	Not at all	Not at all	Sometimes	Sometimes	Fairly often	Very often	Fairly often	Sometimes	Fairly often	Sometimes	Sometimes	Sometimes	never or very rarely true	very often or always true	sometimes true	sometimes true	rarely true	often true	very often or always true	sometimes true	often true	very often or always true	sometimes true	rarely true	rarely true	sometimes true	often true	rarely true	sometimes true	rarely true	often true	very often or always true	very often or always true	rarely true	rarely true	sometimes true	sometimes true	very often or always true
20	Male	1st year	4.97	Meditating	More than half the days	Several days	Nearly every day	More than half the days	Several days	Not at all	Not at all	Not at all	Not at all	Sometimes	Sometimes	Sometimes	Fairly often	Almost never	Sometimes	Sometimes	Almost never	Almost never	Sometimes	never or very rarely true	rarely true	often true	sometimes true	sometimes true	rarely true	sometimes true	rarely true	sometimes true	often true	very often or always true	often true	sometimes true	never or very rarely true	rarely true	often true	sometimes true	rarely true	very often or always true	sometimes true	sometimes true	sometimes true	rarely true	often true	sometimes true	rarely true
21	Male	1st year	5	Not meditating	Nearly every day	Not at all	Not at all	Not at all	Not at all	Not at all	Not at all	Not at all	Not at all	Sometimes	Never	Almost never	Very often	Fairly often	Almost never	Almost never	Very often	Sometimes	Almost never	never or very rarely true	often true	rarely true	never or very rarely true	rarely true	often true	often true	rarely true	often true	sometimes true	often true	rarely true	never or very rarely true	sometimes true	often true	rarely true	rarely true	never or very rarely true	often true	rarely true	sometimes true	never or very rarely true	rarely true	rarely true	rarely true	very often or always true
19	Male	1st year	4.45	Not meditating	Several days	Several days	Not at all	Several days	Not at all	Several days	Not at all	Not at all	Not at all	Never	Sometimes	Fairly often	Sometimes	Almost never	Very often	Fairly often	Almost never	Almost never	Very often	never or very rarely true	often true	rarely true	sometimes true	very often or always true	never or very rarely true	often true	sometimes true	often true	never or very rarely true	never or very rarely true	never or very rarely true	rarely true	never or very rarely true	never or very rarely true	rarely true	never or very rarely true	rarely true	often true	never or very rarely true	rarely true	never or very rarely true	never or very rarely true	often true	never or very rarely true	sometimes true
19	Male	1st year	4.97	Meditating	More than half the days	Several days	Nearly every day	Several days	More than half the days	More than half the days	Nearly every day	Not at all	Not at all	Very often	Very often	Very often	Almost never	Almost never	Fairly often	Fairly often	Almost never	Fairly often	Very often	often true	never or very rarely true	often true	rarely true	very often or always true	very often or always true	never or very rarely true	very often or always true	never or very rarely true	sometimes true	very often or always true	very often or always true	very often or always true	sometimes true	never or very rarely true	very often or always true	often true	very often or always true	often true	never or very rarely true	sometimes true	very often or always true	very often or always true	rarely true	rarely true	never or very rarely true
20	Male	1st year	4.95	Not meditating	Nearly every day	Nearly every day	Nearly every day	Nearly every day	Nearly every day	Nearly every day	Nearly every day	Not at all	Nearly every day	Very often	Very often	Never	Never	Sometimes	Very often	Never	Never	Very often	Very often	sometimes true	never or very rarely true	often true	sometimes true	very often or always true	never or very rarely true	sometimes true	very often or always true	sometimes true	very often or always true	very often or always true	sometimes true	very often or always true	very often or always true	sometimes true	sometimes true	often true	very often or always true	sometimes true	often true	sometimes true	rarely true	sometimes true	sometimes true	often true	sometimes true
20	Male	1st year	4.72	Not meditating	Several days	Several days	More than half the days	Several days	More than half the days	Not at all	Several days	Several days	More than half the days	Fairly often	Fairly often	Very often	Fairly often	Fairly often	Sometimes	Sometimes	Fairly often	Fairly often	Fairly often	sometimes true	often true	often true	very often or always true	sometimes true	often true	often true	sometimes true	often true	rarely true	sometimes true	sometimes true	sometimes true	often true	often true	rarely true	often true	never or very rarely true	sometimes true	often true	often true	rarely true	often true	sometimes true	rarely true	often true
20	Male	1st year	4.6	Not meditating	Several days	Not at all	Several days	Several days	Not at all	Several days	Not at all	Not at all	Not at all	Almost never	Almost never	Sometimes	Sometimes	Almost never	Almost never	Fairly often	Sometimes	Almost never	Never	rarely true	often true	never or very rarely true	sometimes true	never or very rarely true	never or very rarely true	often true	never or very rarely true	often true	rarely true	sometimes true	never or very rarely true	never or very rarely true	sometimes true	sometimes true	rarely true	rarely true	never or very rarely true	rarely true	rarely true	rarely true	rarely true	rarely true	rarely true	rarely true	sometimes true
20	Female	2nd year	4.84	Not meditating	Not at all	Several days	Not at all	Several days	Not at all	Not at all	Not at all	Not at all	Not at all	Almost never	Never	Sometimes	Fairly often	Very often	Almost never	Very often	Fairly often	Sometimes	Sometimes	never or very rarely true	rarely true	never or very rarely true	rarely true	never or very rarely true	never or very rarely true	rarely true	rarely true	never or very rarely true	never or very rarely true	very often or always true	sometimes true	often true	sometimes true	never or very rarely true	rarely true	never or very rarely true	never or very rarely true	very often or always true	never or very rarely true	sometimes true	rarely true	often true	sometimes true	never or very rarely true	rarely true
21	Male	2nd year	4.85	Not meditating	Several days	Several days	More than half the days	Several days	More than half the days	Not at all	Not at all	More than half the days	Not at all	Sometimes	Fairly often	Very often	Fairly often	Sometimes	Fairly often	Fairly often	Fairly often	Very often	Fairly often	sometimes true	rarely true	often true	rarely true	rarely true	very often or always true	very often or always true	sometimes true	sometimes true	often true	rarely true	rarely true	sometimes true	sometimes true	sometimes true	never or very rarely true	very often or always true	rarely true	rarely true	sometimes true	rarely true	never or very rarely true	rarely true	rarely true	sometimes true	rarely true
20	Male	1st year	4.89	Not meditating	Not at all	Not at all	Several days	Not at all	Not at all	Several days	Not at all	Not at all	More than half the days	Sometimes	Sometimes	Sometimes	Fairly often	Sometimes	Sometimes	Sometimes	Sometimes	Fairly often	Almost never	often true	rarely true	rarely true	often true	rarely true	very often or always true	never or very rarely true	never or very rarely true	often true	very often or always true	never or very rarely true	rarely true	rarely true	often true	sometimes true	sometimes true	sometimes true	never or very rarely true	often true	often true	never or very rarely true	never or very rarely true	never or very rarely true	never or very rarely true	often true	sometimes true
20	Female	2nd year	4.04	Not meditating	Several days	Several days	Several days	Several days	Several days	More than half the days	More than half the days	Several days	Not at all	Sometimes	Sometimes	Fairly often	Sometimes	Sometimes	Sometimes	Sometimes	Sometimes	Sometimes	Sometimes	sometimes true	rarely true	often true	sometimes true	often true	sometimes true	rarely true	sometimes true	sometimes true	sometimes true	very often or always true	sometimes true	often true	sometimes true	sometimes true	often true	sometimes true	sometimes true	sometimes true	sometimes true	sometimes true	sometimes true	sometimes true	rarely true	sometimes true	sometimes true
21	Male	1st year	5	Not meditating	Several days	Not at all	Not at all	Several days	Not at all	Not at all	Not at all	Not at all	Not at all	Sometimes	Sometimes	Fairly often	Very often	Fairly often	Never	Fairly often	Very often	Sometimes	Never	sometimes true	very often or always true	sometimes true	sometimes true	sometimes true	rarely true	very often or always true	rarely true	sometimes true	very often or always true	never or very rarely true	never or very rarely true	sometimes true	often true	rarely true	never or very rarely true	very often or always true	very often or always true	sometimes true	very often or always true	often true	never or very rarely true	never or very rarely true	rarely true	often true	sometimes true
20	Female	2nd year	4.46	Meditating	Several days	More than half the days	Nearly every day	More than half the days	Nearly every day	Nearly every day	More than half the days	Several days	Nearly every day	Very often	Fairly often	Very often	Very often	Sometimes	Sometimes	Sometimes	Almost never	Fairly often	Fairly often	very often or always true	rarely true	very often or always true	sometimes true	very often or always true	sometimes true	sometimes true	often true	sometimes true	very often or always true	rarely true	very often or always true	often true	often true	rarely true	often true	very often or always true	often true	rarely true	very often or always true	often true	often true	often true	often true	often true	sometimes true
20	Female	2nd year	4.48	Meditating	Nearly every day	Nearly every day	More than half the days	More than half the days	More than half the days	More than half the days	More than half the days	Not at all	Not at all	Very often	Very often	Fairly often	Sometimes	Sometimes	Fairly often	Sometimes	Sometimes	Very often	Fairly often	never or very rarely true	sometimes true	often true	often true	often true	never or very rarely true	sometimes true	often true	often true	often true	often true	sometimes true	often true	often true	never or very rarely true	sometimes true	often true	often true	often true	never or very rarely true	sometimes true	sometimes true	often true	sometimes true	often true	sometimes true
22	Male	2nd year	4.75	Meditating	Several days	Not at all	Several days	Several days	More than half the days	Not at all	Several days	Not at all	Not at all	Almost never	Almost never	Sometimes	Fairly often	Fairly often	Almost never	Fairly often	Fairly often	Sometimes	Almost never	never or very rarely true	sometimes true	rarely true	rarely true	sometimes true	never or very rarely true	sometimes true	never or very rarely true	often true	sometimes true	never or very rarely true	rarely true	sometimes true	never or very rarely true	never or very rarely true	rarely true	sometimes true	often true	rarely true	never or very rarely true	rarely true	never or very rarely true	never or very rarely true	often true	rarely true	rarely true
24	Female	4th year	4.49	Not meditating	Several days	Nearly every day	Nearly every day	Nearly every day	Nearly every day	Nearly every day	Nearly every day	Several days	Nearly every day	Fairly often	Fairly often	Very often	Very often	Very often	Very often	Very often	Very often	Fairly often	Fairly often	sometimes true	never or very rarely true	often true	sometimes true	very often or always true	very often or always true	never or very rarely true	very often or always true	sometimes true	never or very rarely true	rarely true	very often or always true	very often or always true	very often or always true	very often or always true	very often or always true	very often or always true	very often or always true	very often or always true	very often or always true	very often or always true	very often or always true	very often or always true	often true	very often or always true	very often or always true
20	Male	2nd year	4.3	Not meditating	Nearly every day	Several days	More than half the days	Several days	Nearly every day	Not at all	Not at all	Not at all	Not at all	Sometimes	Almost never	Very often	Very often	Sometimes	Never	Fairly often	Never	Sometimes	Never	never or very rarely true	very often or always true	very often or always true	very often or always true	sometimes true	very often or always true	often true	very often or always true	often true	sometimes true	often true	rarely true	sometimes true	very often or always true	never or very rarely true	rarely true	never or very rarely true	never or very rarely true	rarely true	often true	rarely true	never or very rarely true	sometimes true	never or very rarely true	never or very rarely true	rarely true
20	Female	2nd year	4.66	Not meditating	Not at all	Not at all	Not at all	Several days	Several days	Not at all	Not at all	Not at all	Not at all	Fairly often	Almost never	Sometimes	Very often	Almost never	Almost never	Sometimes	Sometimes	Very often	Fairly often	never or very rarely true	sometimes true	often true	never or very rarely true	very often or always true	never or very rarely true	often true	rarely true	rarely true	very often or always true	sometimes true	never or very rarely true	rarely true	never or very rarely true	never or very rarely true	never or very rarely true	very often or always true	rarely true	never or very rarely true	often true	sometimes true	never or very rarely true	never or very rarely true	never or very rarely true	never or very rarely true	never or very rarely true
21	Male	2nd year	4.4	Not meditating	More than half the days	Several days	Not at all	More than half the days	Several days	More than half the days	Several days	Several days	Not at all	Sometimes	Never	Sometimes	Very often	Fairly often	Never	Fairly often	Sometimes	Fairly often	Almost never	sometimes true	often true	rarely true	sometimes true	sometimes true	rarely true	often true	rarely true	sometimes true	never or very rarely true	often true	rarely true	sometimes true	rarely true	rarely true	sometimes true	never or very rarely true	sometimes true	often true	often true	very often or always true	rarely true	rarely true	very often or always true	very often or always true	very often or always true
22	Female	3rd year	4.63	Not meditating	More than half the days	More than half the days	Nearly every day	More than half the days	Nearly every day	Nearly every day	Nearly every day	Nearly every day	More than half the days	Fairly often	Fairly often	Fairly often	Almost never	Almost never	Very often	Sometimes	Almost never	Fairly often	Fairly often	sometimes true	rarely true	very often or always true	sometimes true	often true	rarely true	sometimes true	sometimes true	rarely true	very often or always true	often true	often true	often true	often true	sometimes true	sometimes true	sometimes true	sometimes true	rarely true	rarely true	sometimes true	sometimes true	very often or always true	rarely true	sometimes true	often true
21	Female	3rd year	4.22	Not meditating	Several days	Several days	Several days	Several days	Not at all	More than half the days	Not at all	Not at all	Not at all	Almost never	Sometimes	Fairly often	Sometimes	Almost never	Sometimes	Sometimes	Almost never	Almost never	Almost never	rarely true	often true	often true	never or very rarely true	sometimes true	never or very rarely true	often true	sometimes true	rarely true	very often or always true	never or very rarely true	rarely true	rarely true	sometimes true	never or very rarely true	never or very rarely true	rarely true	rarely true	often true	never or very rarely true	never or very rarely true	never or very rarely true	never or very rarely true	never or very rarely true	rarely true	never or very rarely true
20	Female	2nd year	5	Not meditating	Several days	Several days	More than half the days	Several days	Several days	More than half the days	Not at all	Several days	Not at all	Sometimes	Fairly often	Sometimes	Sometimes	Sometimes	Fairly often	Sometimes	Sometimes	Fairly often	Fairly often	sometimes true	often true	very often or always true	often true	very often or always true	often true	very often or always true	very often or always true	rarely true	very often or always true	very often or always true	rarely true	very often or always true	very often or always true	often true	rarely true	very often or always true	often true	sometimes true	often true	rarely true	sometimes true	sometimes true	rarely true	very often or always true	sometimes true
21	Female	2nd year	3.84	Not meditating	Several days	Several days	Several days	Several days	More than half the days	More than half the days	Not at all	More than half the days	Not at all	Sometimes	Fairly often	Fairly often	Sometimes	Almost never	Fairly often	Sometimes	Sometimes	Fairly often	Fairly often	rarely true	often true	never or very rarely true	sometimes true	sometimes true	never or very rarely true	very often or always true	rarely true	sometimes true	often true	rarely true	rarely true	rarely true	rarely true	rarely true	rarely true	often true	rarely true	often true	rarely true	rarely true	rarely true	sometimes true	rarely true	sometimes true	sometimes true
21	Female	3rd year	4.64	Not meditating	Several days	Nearly every day	Nearly every day	Nearly every day	Nearly every day	Nearly every day	More than half the days	Several days	Nearly every day	Fairly often	Very often	Very often	Almost never	Almost never	Very often	Sometimes	Never	Very often	Very often	very often or always true	sometimes true	very often or always true	very often or always true	sometimes true	very often or always true	very often or always true	very often or always true	very often or always true	very often or always true	very often or always true	very often or always true	never or very rarely true	very often or always true	sometimes true	never or very rarely true	very often or always true	often true	sometimes true	rarely true	often true	never or very rarely true	very often or always true	never or very rarely true	often true	sometimes true
22	Female	3rd year	4.44	Meditating	Nearly every day	Nearly every day	Nearly every day	Nearly every day	Nearly every day	Nearly every day	Nearly every day	Not at all	Nearly every day	Very often	Very often	Very often	Very often	Never	Very often	Very often	Very often	Very often	Very often	rarely true	sometimes true	very often or always true	never or very rarely true	rarely true	rarely true	sometimes true	very often or always true	very often or always true	very often or always true	very often or always true	very often or always true	very often or always true	very often or always true	rarely true	rarely true	sometimes true	very often or always true	very often or always true	rarely true	sometimes true	sometimes true	rarely true	never or very rarely true	very often or always true	sometimes true
22	Female	4th year	4.15	Meditating	Not at all	Not at all	Not at all	Not at all	Not at all	Not at all	Not at all	Not at all	Not at all	Sometimes	Almost never	Sometimes	Very often	Very often	Almost never	Very often	Sometimes	Sometimes	Almost never	sometimes true	sometimes true	rarely true	rarely true	rarely true	sometimes true	often true	rarely true	often true	sometimes true	sometimes true	sometimes true	rarely true	rarely true	sometimes true	sometimes true	sometimes true	rarely true	often true	often true	sometimes true	rarely true	rarely true	never or very rarely true	sometimes true	often true
23	Female	4th year	4.7	Not meditating	Nearly every day	More than half the days	Several days	Nearly every day	Nearly every day	Nearly every day	Not at all	Not at all	Not at all	Fairly often	Sometimes	Very often	Never	Sometimes	Very often	Almost never	Almost never	Fairly often	Fairly often	never or very rarely true	rarely true	often true	sometimes true	often true	never or very rarely true	never or very rarely true	sometimes true	sometimes true	sometimes true	sometimes true	sometimes true	sometimes true	often true	never or very rarely true	very often or always true	sometimes true	often true	rarely true	never or very rarely true	sometimes true	sometimes true	very often or always true	rarely true	sometimes true	never or very rarely true
22	Female	3rd year	3.9	Meditating	More than half the days	More than half the days	Several days	Several days	Nearly every day	Several days	Several days	Nearly every day	Several days	Fairly often	Sometimes	Fairly often	Sometimes	Sometimes	Very often	Sometimes	Sometimes	Fairly often	Sometimes	never or very rarely true	sometimes true	sometimes true	never or very rarely true	often true	sometimes true	sometimes true	rarely true	never or very rarely true	very often or always true	very often or always true	sometimes true	often true	sometimes true	very often or always true	sometimes true	sometimes true	sometimes true	rarely true	never or very rarely true	sometimes true	sometimes true	sometimes true	rarely true	rarely true	never or very rarely true
23	Female	4th year	4.2	Not meditating	Several days	Not at all	Not at all	Not at all	Not at all	Not at all	Several days	Not at all	Not at all	Almost never	Almost never	Almost never	Fairly often	Very often	Almost never	Fairly often	Fairly often	Almost never	Never	never or very rarely true	very often or always true	never or very rarely true	rarely true	sometimes true	never or very rarely true	very often or always true	never or very rarely true	often true	rarely true	never or very rarely true	never or very rarely true	sometimes true	never or very rarely true	sometimes true	never or very rarely true	sometimes true	never or very rarely true	very often or always true	sometimes true	often true	never or very rarely true	never or very rarely true	sometimes true	rarely true	sometimes true
20	Female	2nd year	4	Meditating	More than half the days	Several days	Not at all	Several days	Several days	Several days	Not at all	Not at all	Not at all	Sometimes	Sometimes	Sometimes	Fairly often	Fairly often	Sometimes	Sometimes	Fairly often	Sometimes	Sometimes	very often or always true	often true	rarely true	never or very rarely true	never or very rarely true	never or very rarely true	very often or always true	never or very rarely true	never or very rarely true	never or very rarely true	never or very rarely true	never or very rarely true	never or very rarely true	never or very rarely true	very often or always true	never or very rarely true	very often or always true	never or very rarely true	never or very rarely true	sometimes true	sometimes true	never or very rarely true	never or very rarely true	sometimes true	never or very rarely true	often true
22	Female	3rd year	4.51	Meditating	Several days	Nearly every day	Nearly every day	Nearly every day	Nearly every day	Nearly every day	Nearly every day	Nearly every day	Not at all	Fairly often	Very often	Very often	Very often	Fairly often	Fairly often	Fairly often	Fairly often	Fairly often	Fairly often	often true	often true	often true	very often or always true	often true	sometimes true	often true	sometimes true	sometimes true	very often or always true	very often or always true	very often or always true	sometimes true	often true	rarely true	sometimes true	often true	very often or always true	often true	sometimes true	rarely true	rarely true	often true	often true	often true	often true
21	Female	3rd year	3.8	Not meditating	More than half the days	Several days	Nearly every day	More than half the days	Not at all	More than half the days	Not at all	Several days	Not at all	Almost never	Fairly often	Almost never	Almost never	Sometimes	Sometimes	Almost never	Sometimes	Sometimes	Sometimes	often true	often true	rarely true	sometimes true	very often or always true	never or very rarely true	often true	never or very rarely true	sometimes true	often true	often true	sometimes true	very often or always true	never or very rarely true	never or very rarely true	rarely true	sometimes true	often true	sometimes true	often true	sometimes true	rarely true	never or very rarely true	never or very rarely true	never or very rarely true	very often or always true
21	Female	3rd year	4.3	Not meditating	Several days	Several days	More than half the days	More than half the days	Nearly every day	More than half the days	Several days	Several days	Nearly every day	Fairly often	Sometimes	Almost never	Sometimes	Almost never	Fairly often	Almost never	Sometimes	Fairly often	Fairly often	rarely true	rarely true	very often or always true	often true	sometimes true	never or very rarely true	sometimes true	often true	rarely true	often true	sometimes true	sometimes true	sometimes true	often true	rarely true	sometimes true	very often or always true	sometimes true	often true	often true	rarely true	often true	rarely true	never or very rarely true	very often or always true	rarely true
23	Female	4th year	4.22	Not meditating	Several days	Several days	More than half the days	Several days	More than half the days	Several days	Not at all	Not at all	Several days	Fairly often	Sometimes	Very often	Sometimes	Sometimes	Fairly often	Sometimes	Almost never	Fairly often	Fairly often	rarely true	rarely true	sometimes true	sometimes true	often true	rarely true	sometimes true	sometimes true	rarely true	often true	often true	sometimes true	often true	sometimes true	sometimes true	sometimes true	often true	very often or always true	sometimes true	often true	sometimes true	rarely true	rarely true	sometimes true	sometimes true	sometimes true
22	Female	4th year	4.15	Meditating	Several days	Several days	More than half the days	More than half the days	Several days	Several days	Nearly every day	Several days	Not at all	Sometimes	Sometimes	Fairly often	Sometimes	Sometimes	Fairly often	Sometimes	Sometimes	Fairly often	Fairly often	sometimes true	rarely true	often true	often true	sometimes true	sometimes true	often true	sometimes true	often true	often true	rarely true	sometimes true	sometimes true	often true	often true	sometimes true	often true	sometimes true	often true	often true	often true	rarely true	often true	sometimes true	often true	often true
23	Female	4th year	4.1	Not meditating	Several days	Several days	Several days	Several days	Several days	Not at all	Several days	Not at all	Not at all	Sometimes	Almost never	Fairly often	Sometimes	Sometimes	Sometimes	Fairly often	Sometimes	Sometimes	Almost never	never or very rarely true	sometimes true	rarely true	rarely true	rarely true	rarely true	sometimes true	never or very rarely true	sometimes true	sometimes true	often true	sometimes true	sometimes true	never or very rarely true	never or very rarely true	never or very rarely true	rarely true	rarely true	sometimes true	never or very rarely true	rarely true	rarely true	never or very rarely true	rarely true	sometimes true	sometimes true
21	Female	3rd year	4.56	Not meditating	Not at all	Several days	Several days	More than half the days	Several days	More than half the days	Not at all	Several days	Not at all	Almost never	Sometimes	Very often	Fairly often	Fairly often	Almost never	Sometimes	Fairly often	Sometimes	Sometimes	never or very rarely true	sometimes true	never or very rarely true	sometimes true	sometimes true	sometimes true	often true	rarely true	sometimes true	never or very rarely true	sometimes true	often true	sometimes true	never or very rarely true	often true	rarely true	never or very rarely true	never or very rarely true	very often or always true	sometimes true	very often or always true	never or very rarely true	rarely true	never or very rarely true	never or very rarely true	rarely true
21	Female	3rd year	4.7	Not meditating	More than half the days	Nearly every day	Nearly every day	Several days	More than half the days	Nearly every day	Not at all	More than half the days	Not at all	Fairly often	Very often	Very often	Never	Almost never	Almost never	Almost never	Never	Almost never	Fairly often	never or very rarely true	rarely true	never or very rarely true	sometimes true	sometimes true	sometimes true	rarely true	sometimes true	sometimes true	rarely true	never or very rarely true	rarely true	very often or always true	often true	rarely true	rarely true	often true	very often or always true	rarely true	never or very rarely true	never or very rarely true	rarely true	very often or always true	rarely true	very often or always true	never or very rarely true
23	Female	3rd year	3.87	Not meditating	Several days	More than half the days	Nearly every day	More than half the days	Not at all	Nearly every day	Several days	Not at all	Several days	Very often	Very often	Very often	Sometimes	Sometimes	Fairly often	Almost never	Almost never	Almost never	Very often	never or very rarely true	rarely true	very often or always true	sometimes true	often true	often true	often true	never or very rarely true	sometimes true	very often or always true	often true	very often or always true	rarely true	often true	never or very rarely true	often true	sometimes true	often true	never or very rarely true	often true	sometimes true	rarely true	never or very rarely true	sometimes true	very often or always true	very often or always true
20	Female	1st year	4.97	Not meditating	Several days	Several days	Several days	Several days	Not at all	More than half the days	Not at all	Nearly every day	Not at all	Sometimes	Sometimes	Very often	Very often	Sometimes	Very often	Sometimes	Almost never	Very often	Sometimes	rarely true	sometimes true	sometimes true	sometimes true	very often or always true	very often or always true	very often or always true	sometimes true	sometimes true	sometimes true	rarely true	rarely true	often true	often true	sometimes true	rarely true	very often or always true	rarely true	sometimes true	very often or always true	sometimes true	sometimes true	sometimes true	rarely true	sometimes true	very often or always true
21	Male	2nd year	3.14	Not meditating	Several days	Not at all	Several days	Several days	Not at all	Not at all	Not at all	Not at all	Not at all	Never	Sometimes	Sometimes	Fairly often	Almost never	Almost never	Fairly often	Sometimes	Almost never	Almost never	never or very rarely true	sometimes true	sometimes true	sometimes true	sometimes true	sometimes true	rarely true	rarely true	often true	often true	sometimes true	rarely true	rarely true	sometimes true	often true	never or very rarely true	sometimes true	sometimes true	often true	sometimes true	sometimes true	never or very rarely true	rarely true	sometimes true	often true	very often or always true
23	Female	3rd year	4.77	Not meditating	Not at all	Not at all	Several days	Several days	Not at all	Not at all	Not at all	Several days	Not at all	Never	Almost never	Fairly often	Fairly often	Fairly often	Never	Fairly often	Sometimes	Never	Never	rarely true	often true	never or very rarely true	never or very rarely true	rarely true	rarely true	sometimes true	rarely true	never or very rarely true	sometimes true	often true	sometimes true	rarely true	never or very rarely true	sometimes true	sometimes true	rarely true	never or very rarely true	sometimes true	sometimes true	never or very rarely true	never or very rarely true	sometimes true	never or very rarely true	rarely true	sometimes true
19	Female	1st year	5	Not meditating	Not at all	Several days	More than half the days	More than half the days	More than half the days	Several days	Not at all	Not at all	Not at all	Never	Fairly often	Fairly often	Sometimes	Sometimes	Sometimes	Fairly often	Sometimes	Almost never	Almost never	often true	rarely true	never or very rarely true	rarely true	sometimes true	very often or always true	very often or always true	never or very rarely true	sometimes true	sometimes true	never or very rarely true	sometimes true	never or very rarely true	rarely true	rarely true	rarely true	rarely true	sometimes true	sometimes true	never or very rarely true	sometimes true	sometimes true	sometimes true	sometimes true	sometimes true	sometimes true
23	Male	3rd year	3.92	Meditating	Several days	Not at all	Several days	Several days	Not at all	Not at all	Not at all	Not at all	Not at all	Almost never	Fairly often	Sometimes	Very often	Fairly often	Fairly often	Sometimes	Never	Very often	Sometimes	sometimes true	rarely true	often true	sometimes true	often true	often true	sometimes true	sometimes true	sometimes true	very often or always true	often true	often true	sometimes true	often true	sometimes true	sometimes true	sometimes true	sometimes true	sometimes true	often true	sometimes true	often true	sometimes true	rarely true	often true	very often or always true
20	Male	3rd year	3.96	Not meditating	Not at all	Not at all	Nearly every day	Several days	More than half the days	Not at all	Not at all	Not at all	Not at all	Almost never	Never	Almost never	Sometimes	Fairly often	Sometimes	Very often	Fairly often	Almost never	Almost never	rarely true	sometimes true	never or very rarely true	sometimes true	rarely true	rarely true	sometimes true	rarely true	sometimes true	rarely true	never or very rarely true	rarely true	rarely true	sometimes true	rarely true	rarely true	sometimes true	rarely true	rarely true	never or very rarely true	often true	rarely true	rarely true	never or very rarely true	rarely true	sometimes true
19	Female	1st year	4.83	Not meditating	Nearly every day	Nearly every day	Several days	More than half the days	Not at all	Several days	Several days	Several days	Not at all	Fairly often	Sometimes	Very often	Very often	Fairly often	Sometimes	Sometimes	Sometimes	Sometimes	Sometimes	never or very rarely true	sometimes true	never or very rarely true	never or very rarely true	sometimes true	never or very rarely true	often true	sometimes true	often true	sometimes true	sometimes true	sometimes true	sometimes true	sometimes true	sometimes true	sometimes true	sometimes true	rarely true	sometimes true	very often or always true	sometimes true	never or very rarely true	never or very rarely true	never or very rarely true	never or very rarely true	rarely true
24	Male	4th year	3.8	Not meditating	Not at all	Several days	More than half the days	Several days	More than half the days	Not at all	Not at all	Not at all	Not at all	Sometimes	Sometimes	Sometimes	Fairly often	Sometimes	Fairly often	Sometimes	Sometimes	Fairly often	Sometimes	never or very rarely true	sometimes true	sometimes true	often true	often true	never or very rarely true	sometimes true	sometimes true	sometimes true	rarely true	never or very rarely true	rarely true	never or very rarely true	never or very rarely true	never or very rarely true	rarely true	rarely true	never or very rarely true	rarely true	never or very rarely true	sometimes true	never or very rarely true	sometimes true	sometimes true	rarely true	sometimes true
22	Male	4th year	4.27	Not meditating	Not at all	Several days	Nearly every day	More than half the days	Several days	More than half the days	More than half the days	Several days	Not at all	Sometimes	Sometimes	Fairly often	Sometimes	Sometimes	Fairly often	Almost never	Sometimes	Sometimes	Sometimes	sometimes true	often true	sometimes true	sometimes true	often true	very often or always true	often true	sometimes true	rarely true	rarely true	very often or always true	rarely true	often true	very often or always true	often true	sometimes true	sometimes true	sometimes true	sometimes true	often true	sometimes true	sometimes true	often true	rarely true	often true	very often or always true
19	Female	1st year	4.98	Not meditating	Not at all	Several days	Not at all	Several days	Several days	Not at all	Several days	Not at all	Not at all	Sometimes	Almost never	Sometimes	Never	Fairly often	Never	Fairly often	Sometimes	Sometimes	Sometimes	never or very rarely true	often true	rarely true	sometimes true	rarely true	rarely true	sometimes true	never or very rarely true	rarely true	rarely true	sometimes true	rarely true	rarely true	sometimes true	sometimes true	rarely true	rarely true	sometimes true	often true	often true	sometimes true	sometimes true	never or very rarely true	rarely true	rarely true	sometimes true
22	Male	3rd year	3.5	Not meditating	Not at all	Not at all	Several days	Not at all	More than half the days	Several days	Not at all	Not at all	Not at all	Never	Sometimes	Never	Fairly often	Sometimes	Sometimes	Fairly often	Fairly often	Sometimes	Fairly often	sometimes true	very often or always true	never or very rarely true	very often or always true	never or very rarely true	very often or always true	very often or always true	never or very rarely true	very often or always true	sometimes true	never or very rarely true	never or very rarely true	never or very rarely true	never or very rarely true	very often or always true	never or very rarely true	very often or always true	never or very rarely true	very often or always true	never or very rarely true	often true	never or very rarely true	never or very rarely true	never or very rarely true	never or very rarely true	rarely true
23	Male	4th year	3.52	Meditating	Several days	More than half the days	Several days	More than half the days	More than half the days	More than half the days	Several days	Not at all	Not at all	Sometimes	Never	Very often	Fairly often	Sometimes	Sometimes	Very often	Sometimes	Never	Never	never or very rarely true	often true	rarely true	never or very rarely true	often true	rarely true	sometimes true	sometimes true	sometimes true	very often or always true	never or very rarely true	often true	rarely true	very often or always true	never or very rarely true	never or very rarely true	very often or always true	very often or always true	very often or always true	often true	never or very rarely true	never or very rarely true	sometimes true	sometimes true	sometimes true	rarely true
22	Male	4th year	4.51	Not meditating	Several days	More than half the days	Not at all	More than half the days	Not at all	More than half the days	Not at all	Several days	Several days	Fairly often	Fairly often	Fairly often	Sometimes	Almost never	Fairly often	Sometimes	Almost never	Almost never	Sometimes	often true	very often or always true	sometimes true	rarely true	very often or always true	sometimes true	sometimes true	often true	rarely true	sometimes true	sometimes true	rarely true	very often or always true	very often or always true	often true	rarely true	very often or always true	sometimes true	often true	often true	very often or always true	never or very rarely true	sometimes true	rarely true	very often or always true	very often or always true
21	Male	2nd year	3.83	Meditating	Several days	More than half the days	Nearly every day	More than half the days	Several days	Nearly every day	Not at all	Not at all	Not at all	Sometimes	Sometimes	Sometimes	Fairly often	Sometimes	Fairly often	Sometimes	Never	Sometimes	Sometimes	often true	sometimes true	sometimes true	rarely true	rarely true	never or very rarely true	often true	rarely true	sometimes true	rarely true	sometimes true	sometimes true	rarely true	often true	often true	sometimes true	rarely true	sometimes true	sometimes true	often true	rarely true	rarely true	rarely true	rarely true	sometimes true	often true
22	Male	4th year	4.1	Not meditating	Not at all	Not at all	Several days	Several days	Not at all	Not at all	Not at all	Not at all	Not at all	Never	Never	Never	Sometimes	Sometimes	Almost never	Sometimes	Fairly often	Sometimes	Almost never	sometimes true	rarely true	sometimes true	rarely true	sometimes true	rarely true	sometimes true	rarely true	often true	sometimes true	rarely true	sometimes true	rarely true	rarely true	rarely true	sometimes true	sometimes true	rarely true	rarely true	sometimes true	sometimes true	sometimes true	sometimes true	often true	rarely true	rarely true
22	Male	4th year	4.45	Not meditating	More than half the days	More than half the days	Not at all	Not at all	Not at all	Several days	Not at all	Not at all	Not at all	Never	Never	Never	Never	Never	Never	Never	Never	Never	Never	never or very rarely true	never or very rarely true	rarely true	never or very rarely true	never or very rarely true	never or very rarely true	rarely true	never or very rarely true	rarely true	never or very rarely true	rarely true	never or very rarely true	rarely true	never or very rarely true	rarely true	never or very rarely true	never or very rarely true	never or very rarely true	never or very rarely true	never or very rarely true	never or very rarely true	never or very rarely true	never or very rarely true	sometimes true	rarely true	sometimes true
22	Male	4th year	3.6	Not meditating	Several days	More than half the days	Nearly every day	More than half the days	Nearly every day	Nearly every day	Several days	Not at all	Not at all	Sometimes	Sometimes	Very often	Almost never	Never	Very often	Sometimes	Never	Almost never	Fairly often	never or very rarely true	rarely true	very often or always true	very often or always true	very often or always true	often true	rarely true	very often or always true	rarely true	very often or always true	sometimes true	often true	very often or always true	very often or always true	often true	sometimes true	often true	very often or always true	very often or always true	very often or always true	often true	rarely true	often true	rarely true	very often or always true	rarely true
22	Male	4th year	4.1	Not meditating	Not at all	Not at all	Not at all	Several days	Not at all	Several days	Not at all	Not at all	Not at all	Sometimes	Sometimes	Very often	Sometimes	Sometimes	Fairly often	Sometimes	Almost never	Sometimes	Fairly often	very often or always true	sometimes true	very often or always true	often true	often true	often true	often true	sometimes true	often true	often true	often true	sometimes true	sometimes true	sometimes true	very often or always true	sometimes true	very often or always true	rarely true	sometimes true	very often or always true	sometimes true	sometimes true	sometimes true	never or very rarely true	sometimes true	sometimes true
20	Female	1st year	4.95	Not meditating	Several days	More than half the days	Several days	Several days	Not at all	Not at all	Not at all	Several days	Several days	Sometimes	Almost never	Fairly often	Sometimes	Sometimes	Sometimes	Never	Sometimes	Sometimes	Sometimes	never or very rarely true	often true	never or very rarely true	sometimes true	sometimes true	never or very rarely true	often true	never or very rarely true	sometimes true	rarely true	sometimes true	sometimes true	sometimes true	often true	often true	sometimes true	often true	never or very rarely true	sometimes true	often true	rarely true	never or very rarely true	sometimes true	rarely true	often true	rarely true
21	Male	2nd year	4.75	Meditating	Several days	Several days	Several days	More than half the days	More than half the days	Not at all	Several days	Several days	Not at all	Sometimes	Fairly often	Sometimes	Never	Very often	Never	Sometimes	Very often	Sometimes	Sometimes	never or very rarely true	often true	often true	sometimes true	sometimes true	very often or always true	very often or always true	sometimes true	often true	sometimes true	very often or always true	sometimes true	rarely true	rarely true	often true	sometimes true	sometimes true	rarely true	often true	often true	often true	sometimes true	sometimes true	often true	often true	often true
20	Male	2nd year	4.8	Not meditating	More than half the days	More than half the days	Nearly every day	Nearly every day	Nearly every day	More than half the days	Not at all	Not at all	Nearly every day	Very often	Very often	Very often	Almost never	Sometimes	Fairly often	Sometimes	Almost never	Fairly often	Sometimes	rarely true	never or very rarely true	often true	rarely true	often true	sometimes true	never or very rarely true	very often or always true	rarely true	often true	often true	often true	sometimes true	very often or always true	rarely true	very often or always true	often true	very often or always true	rarely true	rarely true	never or very rarely true	sometimes true	very often or always true	rarely true	often true	often true
20	Female	1st year	5	Not meditating	Nearly every day	Nearly every day	Several days	Nearly every day	Not at all	Nearly every day	Nearly every day	Nearly every day	More than half the days	Very often	Fairly often	Very often	Almost never	Fairly often	Very often	Almost never	Almost never	Sometimes	Fairly often	rarely true	rarely true	often true	rarely true	often true	very often or always true	sometimes true	sometimes true	sometimes true	often true	often true	very often or always true	very often or always true	very often or always true	very often or always true	very often or always true	very often or always true	very often or always true	sometimes true	very often or always true	sometimes true	often true	sometimes true	rarely true	very often or always true	often true
23	Male	5th year	4.5	Meditating	Several days	Several days	Several days	Several days	Several days	Several days	Several days	Several days	Several days	Almost never	Sometimes	Sometimes	Very often	Fairly often	Sometimes	Fairly often	Fairly often	Sometimes	Almost never	sometimes true	often true	often true	sometimes true	sometimes true	sometimes true	often true	sometimes true	sometimes true	often true	rarely true	rarely true	sometimes true	often true	sometimes true	sometimes true	often true	sometimes true	often true	sometimes true	sometimes true	sometimes true	sometimes true	often true	often true	sometimes true
20	Female	1st year	4.8	Not meditating	Not at all	Not at all	Not at all	Several days	Not at all	Not at all	Not at all	Not at all	Not at all	Sometimes	Almost never	Never	Very often	Very often	Almost never	Very often	Very often	Almost never	Almost never	sometimes true	rarely true	never or very rarely true	sometimes true	never or very rarely true	never or very rarely true	never or very rarely true	never or very rarely true	never or very rarely true	sometimes true	never or very rarely true	never or very rarely true	never or very rarely true	never or very rarely true	never or very rarely true	rarely true	never or very rarely true	never or very rarely true	never or very rarely true	often true	never or very rarely true	never or very rarely true	never or very rarely true	never or very rarely true	never or very rarely true	never or very rarely true
19	Female	1st year	4.5	Not meditating	More than half the days	Nearly every day	More than half the days	More than half the days	Several days	Several days	Not at all	Not at all	Nearly every day	Sometimes	Fairly often	Very often	Sometimes	Almost never	Almost never	Sometimes	Never	Fairly often	Fairly often	sometimes true	never or very rarely true	often true	often true	very often or always true	rarely true	rarely true	often true	rarely true	sometimes true	never or very rarely true	often true	often true	often true	sometimes true	very often or always true	often true	rarely true	rarely true	often true	rarely true	often true	rarely true	rarely true	often true	rarely true
23	Female	4th year	4	Not meditating	Nearly every day	Nearly every day	Nearly every day	Nearly every day	Nearly every day	Nearly every day	Several days	Not at all	Nearly every day	Sometimes	Very often	Very often	Almost never	Never	Very often	Never	Never	Very often	Very often	never or very rarely true	sometimes true	very often or always true	often true	sometimes true	sometimes true	often true	sometimes true	rarely true	very often or always true	very often or always true	sometimes true	rarely true	sometimes true	sometimes true	rarely true	often true	rarely true	sometimes true	sometimes true	very often or always true	rarely true	sometimes true	rarely true	very often or always true	sometimes true
24	Female	5th year	3.95	Meditating	More than half the days	Nearly every day	Nearly every day	Nearly every day	More than half the days	Nearly every day	Nearly every day	Several days	Nearly every day	Very often	Very often	Very often	Very often	Very often	Very often	Fairly often	Never	Very often	Sometimes	sometimes true	sometimes true	rarely true	rarely true	rarely true	very often or always true	often true	very often or always true	often true	very often or always true	sometimes true	sometimes true	sometimes true	sometimes true	very often or always true	very often or always true	very often or always true	very often or always true	often true	often true	often true	rarely true	sometimes true	rarely true	sometimes true	often true
19	Female	1st year	4.78	Meditating	More than half the days	More than half the days	Not at all	More than half the days	Several days	More than half the days	Not at all	Nearly every day	Not at all	Sometimes	Sometimes	Sometimes	Fairly often	Sometimes	Sometimes	Almost never	Almost never	Almost never	Almost never	sometimes true	never or very rarely true	rarely true	rarely true	rarely true	often true	never or very rarely true	often true	sometimes true	sometimes true	sometimes true	often true	sometimes true	rarely true	never or very rarely true	often true	rarely true	rarely true	sometimes true	never or very rarely true	sometimes true	often true	rarely true	rarely true	sometimes true	sometimes true
20	Female	1st year	4.3	Meditating	Not at all	Several days	Not at all	Not at all	Not at all	Several days	Not at all	Not at all	Not at all	Never	Never	Never	Never	Never	Never	Never	Never	Never	Never	never or very rarely true	sometimes true	sometimes true	sometimes true	often true	often true	often true	often true	often true	often true	often true	often true	often true	often true	often true	often true	often true	often true	often true	often true	often true	often true	often true	often true	often true	often true
22	Female	5th year	4.1	Not meditating	Nearly every day	More than half the days	More than half the days	Several days	Several days	More than half the days	Several days	Several days	Not at all	Sometimes	Very often	Very often	Very often	Very often	Fairly often	Fairly often	Fairly often	Sometimes	Fairly often	sometimes true	rarely true	rarely true	sometimes true	often true	often true	never or very rarely true	very often or always true	never or very rarely true	rarely true	rarely true	rarely true	rarely true	rarely true	never or very rarely true	very often or always true	very often or always true	very often or always true	very often or always true	very often or always true	very often or always true	very often or always true	very often or always true	very often or always true	very often or always true	never or very rarely true
20	Male	2nd year	4.68	Not meditating	Several days	Several days	Several days	More than half the days	More than half the days	Not at all	Several days	Several days	Not at all	Sometimes	Sometimes	Sometimes	Very often	Fairly often	Sometimes	Fairly often	Fairly often	Sometimes	Sometimes	sometimes true	rarely true	sometimes true	never or very rarely true	sometimes true	rarely true	often true	sometimes true	rarely true	often true	often true	rarely true	sometimes true	often true	rarely true	rarely true	often true	rarely true	very often or always true	sometimes true	often true	rarely true	never or very rarely true	sometimes true	rarely true	sometimes true
24	Female	5th year	4.26	Meditating	Several days	Several days	Several days	More than half the days	More than half the days	Several days	More than half the days	Several days	Not at all	Fairly often	Fairly often	Very often	Sometimes	Sometimes	Fairly often	Sometimes	Sometimes	Sometimes	Sometimes	rarely true	rarely true	rarely true	rarely true	very often or always true	sometimes true	often true	very often or always true	sometimes true	sometimes true	often true	sometimes true	very often or always true	rarely true	sometimes true	very often or always true	sometimes true	very often or always true	rarely true	often true	sometimes true	sometimes true	sometimes true	rarely true	sometimes true	rarely true
20	Male	2nd year	4.78	Not meditating	Not at all	Several days	Not at all	Not at all	Not at all	Not at all	Not at all	Not at all	Not at all	Sometimes	Sometimes	Sometimes	Fairly often	Fairly often	Almost never	Fairly often	Fairly often	Fairly often	Almost never	often true	very often or always true	often true	often true	never or very rarely true	never or very rarely true	very often or always true	never or very rarely true	often true	often true	sometimes true	never or very rarely true	never or very rarely true	often true	rarely true	rarely true	very often or always true	rarely true	very often or always true	never or very rarely true	very often or always true	sometimes true	rarely true	often true	often true	often true
22	Male	2nd year	3.25	Not meditating	Several days	Several days	Several days	Several days	Several days	Not at all	Not at all	Not at all	Not at all	Never	Never	Sometimes	Very often	Sometimes	Never	Very often	Very often	Never	Never	never or very rarely true	often true	rarely true	rarely true	rarely true	often true	often true	never or very rarely true	often true	sometimes true	sometimes true	never or very rarely true	never or very rarely true	never or very rarely true	rarely true	never or very rarely true	very often or always true	never or very rarely true	often true	rarely true	often true	never or very rarely true	never or very rarely true	often true	rarely true	never or very rarely true
23	Female	5th year	4.52	Not meditating	Nearly every day	Nearly every day	Nearly every day	Nearly every day	Nearly every day	Not at all	Several days	More than half the days	Not at all	Very often	Very often	Very often	Sometimes	Almost never	Very often	Sometimes	Sometimes	Very often	Very often	often true	sometimes true	sometimes true	sometimes true	often true	very often or always true	sometimes true	often true	rarely true	very often or always true	very often or always true	very often or always true	very often or always true	very often or always true	sometimes true	rarely true	very often or always true	very often or always true	often true	often true	never or very rarely true	sometimes true	often true	often true	very often or always true	often true
19	Female	1st year	5	Meditating	Not at all	More than half the days	Several days	More than half the days	Several days	Several days	Several days	Several days	More than half the days	Almost never	Almost never	Never	Fairly often	Sometimes	Sometimes	Almost never	Sometimes	Almost never	Almost never	never or very rarely true	sometimes true	rarely true	never or very rarely true	sometimes true	often true	very often or always true	very often or always true	often true	sometimes true	rarely true	often true	sometimes true	often true	rarely true	often true	never or very rarely true	rarely true	sometimes true	often true	never or very rarely true	sometimes true	rarely true	sometimes true	very often or always true	never or very rarely true
20	Female	1st year	4.88	Not meditating	Nearly every day	Several days	Nearly every day	Several days	More than half the days	More than half the days	Not at all	More than half the days	More than half the days	Fairly often	Fairly often	Very often	Sometimes	Almost never	Fairly often	Sometimes	Never	Almost never	Sometimes	sometimes true	rarely true	sometimes true	never or very rarely true	very often or always true	rarely true	rarely true	sometimes true	never or very rarely true	rarely true	never or very rarely true	often true	very often or always true	often true	often true	often true	often true	sometimes true	sometimes true	sometimes true	sometimes true	sometimes true	often true	sometimes true	sometimes true	often true
23	Female	5th year	4	Not meditating	Several days	Several days	Not at all	Not at all	Not at all	Several days	Not at all	Not at all	Not at all	Sometimes	Almost never	Sometimes	Fairly often	Fairly often	Sometimes	Very often	Fairly often	Never	Sometimes	never or very rarely true	sometimes true	never or very rarely true	sometimes true	very often or always true	rarely true	rarely true	rarely true	rarely true	sometimes true	never or very rarely true	sometimes true	often true	never or very rarely true	never or very rarely true	sometimes true	never or very rarely true	rarely true	often true	never or very rarely true	rarely true	never or very rarely true	sometimes true	sometimes true	never or very rarely true	rarely true
23	Female	5th year	4.5	Not meditating	Not at all	Several days	Not at all	Several days	Not at all	Not at all	Several days	Not at all	Not at all	Sometimes	Sometimes	Sometimes	Very often	Fairly often	Sometimes	Fairly often	Almost never	Sometimes	Sometimes	never or very rarely true	never or very rarely true	rarely true	sometimes true	sometimes true	rarely true	rarely true	rarely true	rarely true	never or very rarely true	never or very rarely true	sometimes true	rarely true	rarely true	rarely true	rarely true	rarely true	rarely true	rarely true	rarely true	rarely true	rarely true	rarely true	rarely true	rarely true	sometimes true
23	Female	4th year	4.31	Not meditating	Several days	Several days	Several days	Several days	Several days	Not at all	Not at all	Not at all	Not at all	Almost never	Never	Sometimes	Almost never	Never	Never	Almost never	Never	Sometimes	Never	rarely true	rarely true	sometimes true	rarely true	sometimes true	never or very rarely true	rarely true	never or very rarely true	rarely true	sometimes true	often true	rarely true	sometimes true	never or very rarely true	sometimes true	sometimes true	rarely true	never or very rarely true	never or very rarely true	sometimes true	rarely true	rarely true	rarely true	often true	rarely true	never or very rarely true
22	Female	4th year	4.66	Meditating	Not at all	More than half the days	More than half the days	More than half the days	Several days	Not at all	Not at all	Not at all	Not at all	Fairly often	Sometimes	Fairly often	Very often	Fairly often	Sometimes	Sometimes	Fairly often	Fairly often	Fairly often	rarely true	often true	often true	rarely true	often true	sometimes true	very often or always true	rarely true	sometimes true	often true	sometimes true	rarely true	sometimes true	often true	often true	rarely true	often true	often true	often true	often true	sometimes true	never or very rarely true	never or very rarely true	rarely true	often true	very often or always true
19	Female	1st year	4.89	Meditating	Several days	More than half the days	More than half the days	More than half the days	Nearly every day	Nearly every day	More than half the days	Several days	Nearly every day	Almost never	Sometimes	Almost never	Sometimes	Almost never	Almost never	Fairly often	Sometimes	Sometimes	Almost never	rarely true	never or very rarely true	sometimes true	rarely true	rarely true	rarely true	rarely true	sometimes true	rarely true	very often or always true	often true	often true	rarely true	often true	rarely true	often true	sometimes true	sometimes true	sometimes true	rarely true	sometimes true	sometimes true	very often or always true	sometimes true	often true	very often or always true
19	Female	1st year	4.83	Meditating	More than half the days	More than half the days	Nearly every day	More than half the days	More than half the days	Nearly every day	Several days	More than half the days	Not at all	Almost never	Sometimes	Fairly often	Sometimes	Almost never	Sometimes	Sometimes	Almost never	Sometimes	Sometimes	rarely true	never or very rarely true	often true	sometimes true	often true	often true	never or very rarely true	sometimes true	sometimes true	rarely true	very often or always true	very often or always true	very often or always true	very often or always true	often true	very often or always true	very often or always true	sometimes true	sometimes true	very often or always true	rarely true	sometimes true	very often or always true	sometimes true	very often or always true	very often or always true
20	Female	1st year	4.98	Not meditating	More than half the days	Nearly every day	Nearly every day	Nearly every day	Nearly every day	Nearly every day	Nearly every day	More than half the days	Several days	Very often	Very often	Very often	Sometimes	Almost never	Fairly often	Almost never	Never	Very often	Very often	often true	rarely true	very often or always true	sometimes true	often true	sometimes true	rarely true	often true	sometimes true	very often or always true	very often or always true	often true	very often or always true	very often or always true	very often or always true	rarely true	often true	often true	sometimes true	often true	often true	sometimes true	often true	sometimes true	very often or always true	very often or always true
24	Female	5th year	4.52	Not meditating	Several days	Nearly every day	Nearly every day	Nearly every day	Nearly every day	Nearly every day	Nearly every day	Nearly every day	Not at all	Very often	Very often	Very often	Sometimes	Almost never	Very often	Sometimes	Almost never	Very often	Sometimes	rarely true	often true	very often or always true	sometimes true	very often or always true	never or very rarely true	sometimes true	very often or always true	rarely true	very often or always true	sometimes true	never or very rarely true	very often or always true	very often or always true	never or very rarely true	rarely true	very often or always true	very often or always true	very often or always true	sometimes true	very often or always true	rarely true	often true	often true	very often or always true	sometimes true
20	Female	1st year	4.8	Not meditating	Several days	Several days	Several days	More than half the days	Several days	Several days	Several days	Several days	Several days	Sometimes	Sometimes	Sometimes	Sometimes	Sometimes	Sometimes	Sometimes	Sometimes	Sometimes	Sometimes	sometimes true	sometimes true	sometimes true	sometimes true	sometimes true	sometimes true	sometimes true	often true	rarely true	often true	sometimes true	sometimes true	often true	sometimes true	sometimes true	sometimes true	sometimes true	sometimes true	sometimes true	rarely true	rarely true	sometimes true	sometimes true	sometimes true	often true	sometimes true
20	Female	1st year	4.98	Not meditating	More than half the days	Several days	Nearly every day	More than half the days	More than half the days	More than half the days	Not at all	Not at all	Not at all	Sometimes	Sometimes	Fairly often	Almost never	Never	Sometimes	Sometimes	Almost never	Sometimes	Fairly often	never or very rarely true	sometimes true	sometimes true	sometimes true	sometimes true	often true	sometimes true	sometimes true	rarely true	very often or always true	often true	sometimes true	sometimes true	often true	very often or always true	sometimes true	often true	rarely true	often true	often true	sometimes true	rarely true	rarely true	sometimes true	often true	often true
19	Female	1st year	4.88	Meditating	Several days	Several days	Nearly every day	Nearly every day	Nearly every day	Several days	Nearly every day	More than half the days	Not at all	Very often	Very often	Very often	Very often	Almost never	Fairly often	Sometimes	Almost never	Very often	Very often	often true	never or very rarely true	sometimes true	rarely true	often true	often true	never or very rarely true	sometimes true	sometimes true	very often or always true	very often or always true	very often or always true	often true	very often or always true	sometimes true	often true	often true	sometimes true	sometimes true	sometimes true	sometimes true	very often or always true	sometimes true	often true	often true	sometimes true
19	Female	1st year	5	Not meditating	Nearly every day	Nearly every day	More than half the days	More than half the days	More than half the days	Not at all	Not at all	Several days	Not at all	Sometimes	Sometimes	Fairly often	Sometimes	Sometimes	Sometimes	Sometimes	Sometimes	Fairly often	Sometimes	never or very rarely true	sometimes true	rarely true	sometimes true	sometimes true	very often or always true	sometimes true	sometimes true	sometimes true	sometimes true	sometimes true	sometimes true	sometimes true	never or very rarely true	very often or always true	sometimes true	sometimes true	sometimes true	sometimes true	very often or always true	sometimes true	never or very rarely true	rarely true	sometimes true	sometimes true	very often or always true
22	Female	4th year	4.48	Not meditating	Several days	Several days	Several days	More than half the days	Several days	Several days	Several days	Several days	Not at all	Sometimes	Sometimes	Sometimes	Sometimes	Sometimes	Sometimes	Sometimes	Almost never	Sometimes	Fairly often	sometimes true	rarely true	sometimes true	sometimes true	sometimes true	rarely true	rarely true	sometimes true	rarely true	sometimes true	rarely true	sometimes true	often true	sometimes true	sometimes true	sometimes true	often true	sometimes true	often true	sometimes true	sometimes true	rarely true	never or very rarely true	often true	rarely true	often true
20	Male	2nd year	4.9	Not meditating	Not at all	Not at all	Several days	Several days	Nearly every day	Not at all	Not at all	Not at all	Not at all	Never	Sometimes	Never	Very often	Fairly often	Never	Very often	Very often	Almost never	Never	often true	very often or always true	often true	very often or always true	never or very rarely true	very often or always true	very often or always true	never or very rarely true	often true	very often or always true	very often or always true	never or very rarely true	never or very rarely true	never or very rarely true	often true	never or very rarely true	very often or always true	rarely true	very often or always true	rarely true	sometimes true	never or very rarely true	rarely true	never or very rarely true	sometimes true	very often or always true
22	Male	2nd year	4	Not meditating	Nearly every day	Several days	Not at all	Not at all	Not at all	Not at all	Not at all	Not at all	Not at all	Almost never	Sometimes	Sometimes	Fairly often	Sometimes	Almost never	Fairly often	Sometimes	Sometimes	Almost never	never or very rarely true	sometimes true	rarely true	very often or always true	often true	very often or always true	sometimes true	rarely true	often true	rarely true	sometimes true	sometimes true	very often or always true	rarely true	sometimes true	often true	often true	rarely true	rarely true	very often or always true	often true	rarely true	rarely true	often true	sometimes true	rarely true
23	Male	2nd year	3.7	Not meditating	Several days	Several days	Several days	Several days	Several days	Not at all	Several days	Several days	Not at all	Sometimes	Almost never	Sometimes	Almost never	Sometimes	Almost never	Sometimes	Sometimes	Sometimes	Almost never	sometimes true	often true	rarely true	rarely true	sometimes true	sometimes true	sometimes true	rarely true	rarely true	sometimes true	often true	rarely true	rarely true	never or very rarely true	never or very rarely true	never or very rarely true	rarely true	never or very rarely true	rarely true	never or very rarely true	rarely true	never or very rarely true	never or very rarely true	never or very rarely true	never or very rarely true	never or very rarely true
22	Male	2nd year	4.75	Not meditating	Not at all	Not at all	Several days	Several days	Not at all	Not at all	Not at all	Not at all	Not at all	Sometimes	Never	Almost never	Very often	Sometimes	Sometimes	Fairly often	Sometimes	Almost never	Never	sometimes true	often true	very often or always true	very often or always true	rarely true	sometimes true	very often or always true	never or very rarely true	often true	sometimes true	rarely true	never or very rarely true	rarely true	sometimes true	often true	rarely true	sometimes true	rarely true	never or very rarely true	sometimes true	often true	rarely true	never or very rarely true	often true	never or very rarely true	very often or always true
24	Male	2nd year	2.75	Not meditating	More than half the days	Several days	Nearly every day	Several days	More than half the days	Several days	Not at all	Not at all	Several days	Fairly often	Sometimes	Very often	Sometimes	Sometimes	Sometimes	Almost never	Sometimes	Fairly often	Very often	rarely true	sometimes true	sometimes true	sometimes true	often true	sometimes true	often true	sometimes true	rarely true	sometimes true	often true	rarely true	often true	often true	very often or always true	rarely true	often true	sometimes true	rarely true	often true	never or very rarely true	sometimes true	rarely true	rarely true	sometimes true	rarely true
22	Male	2nd year	3.05	Meditating	More than half the days	More than half the days	Several days	Nearly every day	More than half the days	More than half the days	More than half the days	Several days	More than half the days	Sometimes	Fairly often	Very often	Almost never	Almost never	Fairly often	Fairly often	Almost never	Fairly often	Very often	often true	sometimes true	often true	rarely true	sometimes true	sometimes true	sometimes true	often true	rarely true	very often or always true	rarely true	sometimes true	often true	often true	sometimes true	sometimes true	very often or always true	very often or always true	sometimes true	often true	often true	sometimes true	often true	rarely true	often true	sometimes true
22	Male	2nd year	3.44	Meditating	Several days	Several days	Not at all	Several days	Not at all	Several days	Not at all	Not at all	Not at all	Sometimes	Sometimes	Sometimes	Sometimes	Sometimes	Sometimes	Sometimes	Sometimes	Almost never	Almost never	never or very rarely true	often true	sometimes true	often true	sometimes true	sometimes true	sometimes true	never or very rarely true	rarely true	often true	sometimes true	sometimes true	rarely true	sometimes true	rarely true	rarely true	often true	rarely true	sometimes true	sometimes true	rarely true	sometimes true	rarely true	rarely true	sometimes true	often true
21	Male	2nd year	3.79	Meditating	Not at all	Several days	Not at all	Not at all	Not at all	Several days	Not at all	Not at all	Not at all	Almost never	Almost never	Almost never	Fairly often	Sometimes	Fairly often	Very often	Sometimes	Never	Almost never	sometimes true	often true	never or very rarely true	sometimes true	never or very rarely true	rarely true	very often or always true	never or very rarely true	rarely true	rarely true	often true	rarely true	rarely true	sometimes true	never or very rarely true	never or very rarely true	never or very rarely true	never or very rarely true	sometimes true	rarely true	sometimes true	never or very rarely true	often true	often true	never or very rarely true	sometimes true
23	Male	5th year	4.24	Meditating	Several days	Several days	Several days	Not at all	Not at all	Not at all	Not at all	Not at all	Not at all	Never	Never	Never	Very often	Fairly often	Sometimes	Very often	Fairly often	Sometimes	Almost never	rarely true	very often or always true	sometimes true	rarely true	rarely true	often true	very often or always true	rarely true	sometimes true	sometimes true	very often or always true	never or very rarely true	rarely true	sometimes true	often true	never or very rarely true	often true	sometimes true	often true	often true	sometimes true	never or very rarely true	rarely true	sometimes true	sometimes true	often true
20	Male	2nd year	4.25	Not meditating	More than half the days	Several days	Several days	More than half the days	Several days	Several days	Not at all	Several days	Not at all	Sometimes	Almost never	Sometimes	Sometimes	Sometimes	Sometimes	Fairly often	Sometimes	Very often	Sometimes	never or very rarely true	often true	rarely true	rarely true	rarely true	sometimes true	sometimes true	rarely true	sometimes true	sometimes true	rarely true	rarely true	sometimes true	sometimes true	never or very rarely true	rarely true	sometimes true	never or very rarely true	rarely true	never or very rarely true	rarely true	never or very rarely true	rarely true	rarely true	sometimes true	rarely true
25	Male	5th year	4	Not meditating	Not at all	Several days	Several days	More than half the days	Several days	Not at all	Not at all	Not at all	Not at all	Almost never	Never	Sometimes	Sometimes	Fairly often	Almost never	Fairly often	Fairly often	Almost never	Almost never	sometimes true	sometimes true	sometimes true	sometimes true	sometimes true	rarely true	sometimes true	rarely true	sometimes true	often true	very often or always true	sometimes true	rarely true	sometimes true	very often or always true	sometimes true	sometimes true	sometimes true	often true	very often or always true	often true	rarely true	sometimes true	rarely true	often true	very often or always true
23	Male	5th year	4.48	Not meditating	Not at all	Not at all	More than half the days	Several days	Several days	Not at all	More than half the days	Several days	Not at all	Sometimes	Never	Sometimes	Very often	Sometimes	Almost never	Fairly often	Very often	Almost never	Almost never	sometimes true	sometimes true	sometimes true	very often or always true	never or very rarely true	very often or always true	sometimes true	never or very rarely true	very often or always true	rarely true	very often or always true	sometimes true	never or very rarely true	never or very rarely true	often true	sometimes true	sometimes true	never or very rarely true	very often or always true	very often or always true	sometimes true	often true	never or very rarely true	often true	never or very rarely true	very often or always true
24	Male	5th year	4.12	Not meditating	Several days	Several days	Several days	Several days	Several days	Not at all	Not at all	Not at all	Not at all	Very often	Sometimes	Fairly often	Fairly often	Sometimes	Fairly often	Very often	Sometimes	Very often	Almost never	never or very rarely true	sometimes true	never or very rarely true	sometimes true	sometimes true	often true	sometimes true	never or very rarely true	rarely true	often true	sometimes true	sometimes true	sometimes true	often true	never or very rarely true	sometimes true	sometimes true	rarely true	often true	never or very rarely true	often true	sometimes true	never or very rarely true	never or very rarely true	often true	often true
24	Male	5th year	3.87	Not meditating	Several days	Several days	Not at all	Several days	Several days	Not at all	Several days	More than half the days	Several days	Never	Never	Sometimes	Very often	Fairly often	Sometimes	Fairly often	Sometimes	Sometimes	Almost never	never or very rarely true	often true	sometimes true	sometimes true	sometimes true	never or very rarely true	sometimes true	sometimes true	rarely true	often true	never or very rarely true	rarely true	rarely true	often true	never or very rarely true	rarely true	often true	often true	sometimes true	sometimes true	sometimes true	never or very rarely true	rarely true	rarely true	often true	often true
23	Male	5th year	4.54	Not meditating	Not at all	Not at all	Several days	Several days	Not at all	Not at all	More than half the days	Not at all	Not at all	Never	Sometimes	Sometimes	Fairly often	Sometimes	Almost never	Almost never	Sometimes	Almost never	Almost never	never or very rarely true	often true	never or very rarely true	rarely true	sometimes true	sometimes true	sometimes true	rarely true	sometimes true	sometimes true	often true	sometimes true	rarely true	rarely true	sometimes true	sometimes true	often true	rarely true	rarely true	sometimes true	sometimes true	rarely true	rarely true	sometimes true	sometimes true	sometimes true
21	Male	2nd year	4.52	Not meditating	Not at all	Not at all	Not at all	Not at all	Not at all	Not at all	Not at all	Not at all	Not at all	Almost never	Never	Almost never	Very often	Fairly often	Never	Very often	Very often	Never	Never	never or very rarely true	often true	never or very rarely true	often true	sometimes true	never or very rarely true	often true	never or very rarely true	sometimes true	rarely true	sometimes true	rarely true	sometimes true	rarely true	rarely true	never or very rarely true	rarely true	rarely true	often true	often true	rarely true	rarely true	rarely true	sometimes true	rarely true	rarely true
23	Male	5th year	4.6	Not meditating	More than half the days	Not at all	Not at all	More than half the days	Not at all	Not at all	Not at all	Not at all	Not at all	Almost never	Never	Fairly often	Sometimes	Sometimes	Fairly often	Sometimes	Sometimes	Sometimes	Sometimes	sometimes true	often true	rarely true	sometimes true	sometimes true	rarely true	often true	sometimes true	very often or always true	often true	never or very rarely true	rarely true	sometimes true	sometimes true	often true	rarely true	never or very rarely true	rarely true	very often or always true	very often or always true	very often or always true	rarely true	rarely true	never or very rarely true	rarely true	often true
21	Male	2nd year	4.67	Meditating	More than half the days	Several days	Nearly every day	Several days	Not at all	Several days	Several days	Not at all	Not at all	Almost never	Almost never	Sometimes	Sometimes	Fairly often	Almost never	Fairly often	Sometimes	Sometimes	Sometimes	never or very rarely true	rarely true	sometimes true	sometimes true	often true	often true	rarely true	often true	rarely true	sometimes true	never or very rarely true	rarely true	sometimes true	often true	sometimes true	often true	sometimes true	sometimes true	sometimes true	sometimes true	rarely true	often true	rarely true	sometimes true	often true	sometimes true
24	Male	5th year	4.75	Not meditating	Nearly every day	More than half the days	Nearly every day	Nearly every day	Not at all	More than half the days	More than half the days	Not at all	Not at all	Sometimes	Sometimes	Fairly often	Sometimes	Sometimes	Sometimes	Sometimes	Sometimes	Sometimes	Sometimes	never or very rarely true	often true	sometimes true	sometimes true	very often or always true	rarely true	sometimes true	often true	often true	often true	often true	sometimes true	very often or always true	rarely true	sometimes true	sometimes true	sometimes true	sometimes true	sometimes true	sometimes true	sometimes true	often true	often true	rarely true	sometimes true	sometimes true
22	Female	4th year	3.34	Not meditating	Several days	Not at all	Not at all	Not at all	Not at all	Not at all	Not at all	Not at all	Not at all	Sometimes	Never	Fairly often	Fairly often	Fairly often	Sometimes	Very often	Fairly often	Sometimes	Never	sometimes true	rarely true	sometimes true	sometimes true	rarely true	rarely true	often true	rarely true	very often or always true	sometimes true	very often or always true	sometimes true	rarely true	never or very rarely true	never or very rarely true	sometimes true	sometimes true	never or very rarely true	very often or always true	often true	often true	rarely true	rarely true	often true	sometimes true	very often or always true
23	Female	4th year	3	Not meditating	Nearly every day	More than half the days	Not at all	Several days	Not at all	Several days	Not at all	Not at all	Not at all	Never	Almost never	Sometimes	Sometimes	Sometimes	Sometimes	Sometimes	Sometimes	Sometimes	Sometimes	never or very rarely true	never or very rarely true	never or very rarely true	often true	sometimes true	never or very rarely true	never or very rarely true	never or very rarely true	never or very rarely true	sometimes true	sometimes true	often true	often true	often true	never or very rarely true	sometimes true	rarely true	never or very rarely true	never or very rarely true	never or very rarely true	never or very rarely true	never or very rarely true	often true	sometimes true	sometimes true	sometimes true
24	Male	5th year	4.5	Meditating	Several days	More than half the days	Not at all	Several days	Several days	Several days	Several days	Several days	Not at all	Sometimes	Sometimes	Sometimes	Fairly often	Sometimes	Sometimes	Fairly often	Sometimes	Fairly often	Sometimes	sometimes true	sometimes true	sometimes true	sometimes true	sometimes true	rarely true	often true	sometimes true	rarely true	often true	sometimes true	sometimes true	sometimes true	often true	sometimes true	sometimes true	often true	sometimes true	sometimes true	rarely true	often true	sometimes true	sometimes true	often true	often true	sometimes true
23	Male	5th year	4.64	Meditating	Not at all	Not at all	Not at all	Not at all	Not at all	Not at all	Not at all	Not at all	Not at all	Almost never	Almost never	Sometimes	Fairly often	Fairly often	Sometimes	Sometimes	Sometimes	Almost never	Almost never	rarely true	often true	sometimes true	rarely true	sometimes true	rarely true	often true	rarely true	rarely true	rarely true	rarely true	rarely true	rarely true	rarely true	rarely true	rarely true	rarely true	rarely true	often true	rarely true	sometimes true	sometimes true	rarely true	never or very rarely true	rarely true	rarely true
24	Male	5th year	4.01	Not meditating	Several days	Not at all	Several days	Several days	Nearly every day	Not at all	Several days	Not at all	Not at all	Sometimes	Sometimes	Sometimes	Sometimes	Almost never	Never	Fairly often	Almost never	Almost never	Sometimes	sometimes true	rarely true	rarely true	rarely true	very often or always true	rarely true	sometimes true	rarely true	sometimes true	rarely true	very often or always true	sometimes true	often true	rarely true	very often or always true	sometimes true	sometimes true	often true	sometimes true	rarely true	sometimes true	rarely true	never or very rarely true	very often or always true	very often or always true	sometimes true
23	Female	4th year	4.2	Not meditating	More than half the days	More than half the days	Several days	Several days	Not at all	Not at all	Not at all	Not at all	Not at all	Sometimes	Very often	Very often	Sometimes	Sometimes	Sometimes	Sometimes	Fairly often	Fairly often	Sometimes	sometimes true	rarely true	very often or always true	rarely true	sometimes true	very often or always true	rarely true	sometimes true	never or very rarely true	very often or always true	very often or always true	very often or always true	sometimes true	very often or always true	very often or always true	often true	rarely true	sometimes true	sometimes true	very often or always true	very often or always true	sometimes true	very often or always true	rarely true	very often or always true	very often or always true
21	Female	4th year	4.85	Meditating	Several days	Several days	Several days	Several days	Not at all	Several days	Several days	Not at all	Not at all	Fairly often	Sometimes	Very often	Fairly often	Sometimes	Sometimes	Almost never	Sometimes	Very often	Fairly often	rarely true	sometimes true	very often or always true	often true	often true	sometimes true	often true	sometimes true	sometimes true	very often or always true	very often or always true	often true	sometimes true	very often or always true	sometimes true	rarely true	very often or always true	sometimes true	sometimes true	sometimes true	sometimes true	rarely true	rarely true	sometimes true	very often or always true	often true
22	Female	4th year	4.41	Not meditating	Not at all	Not at all	Several days	Several days	Not at all	Not at all	Not at all	Not at all	Not at all	Sometimes	Sometimes	Sometimes	Sometimes	Sometimes	Sometimes	Sometimes	Almost never	Sometimes	Almost never	often true	sometimes true	never or very rarely true	rarely true	sometimes true	often true	rarely true	never or very rarely true	rarely true	rarely true	often true	sometimes true	rarely true	rarely true	often true	sometimes true	sometimes true	sometimes true	sometimes true	sometimes true	sometimes true	sometimes true	rarely true	never or very rarely true	rarely true	rarely true
23	Female	4th year	4.74	Meditating	Several days	More than half the days	Nearly every day	Several days	Nearly every day	Nearly every day	More than half the days	Several days	Not at all	Fairly often	Sometimes	Very often	Sometimes	Sometimes	Sometimes	Sometimes	Sometimes	Sometimes	Sometimes	often true	rarely true	often true	often true	sometimes true	often true	sometimes true	rarely true	often true	very often or always true	very often or always true	sometimes true	sometimes true	very often or always true	often true	often true	often true	rarely true	often true	often true	sometimes true	sometimes true	often true	sometimes true	often true	very often or always true
22	Female	4th year	4.39	Not meditating	Several days	Several days	Several days	More than half the days	Not at all	Several days	Several days	Not at all	Not at all	Sometimes	Sometimes	Sometimes	Fairly often	Sometimes	Fairly often	Fairly often	Sometimes	Sometimes	Sometimes	often true	sometimes true	never or very rarely true	rarely true	often true	often true	often true	never or very rarely true	sometimes true	rarely true	never or very rarely true	rarely true	often true	rarely true	sometimes true	often true	sometimes true	rarely true	often true	often true	sometimes true	rarely true	sometimes true	rarely true	rarely true	very often or always true
23	Male	5th year	4.65	Not meditating	Several days	Not at all	More than half the days	Not at all	Not at all	Not at all	Not at all	Several days	Not at all	Almost never	Almost never	Sometimes	Fairly often	Fairly often	Almost never	Fairly often	Fairly often	Almost never	Never	never or very rarely true	very often or always true	rarely true	rarely true	sometimes true	rarely true	sometimes true	sometimes true	often true	rarely true	often true	rarely true	sometimes true	rarely true	never or very rarely true	rarely true	rarely true	rarely true	very often or always true	often true	very often or always true	rarely true	rarely true	sometimes true	never or very rarely true	often true
22	Male	3rd year	3.71	Not meditating	Not at all	Several days	Several days	More than half the days	Not at all	Not at all	Not at all	Not at all	Not at all	Fairly often	Almost never	Sometimes	Very often	Sometimes	Fairly often	Very often	Fairly often	Sometimes	Sometimes	rarely true	often true	sometimes true	often true	rarely true	often true	often true	sometimes true	often true	often true	rarely true	rarely true	rarely true	sometimes true	rarely true	rarely true	often true	sometimes true	often true	rarely true	often true	rarely true	sometimes true	often true	often true	often true
23	Female	5th year	4.4	Not meditating	Not at all	Several days	Several days	Not at all	Not at all	Not at all	Not at all	Not at all	Not at all	Never	Never	Sometimes	Very often	Fairly often	Never	Never	Very often	Sometimes	Never	never or very rarely true	sometimes true	sometimes true	very often or always true	very often or always true	never or very rarely true	very often or always true	rarely true	often true	very often or always true	rarely true	rarely true	never or very rarely true	never or very rarely true	never or very rarely true	often true	sometimes true	never or very rarely true	sometimes true	sometimes true	sometimes true	very often or always true	never or very rarely true	often true	very often or always true	rarely true
24	Male	5th year	4.6	Not meditating	Not at all	Not at all	Not at all	Not at all	Not at all	Not at all	Not at all	Not at all	Not at all	Almost never	Never	Sometimes	Very often	Very often	Never	Very often	Very often	Almost never	Never	never or very rarely true	very often or always true	never or very rarely true	very often or always true	never or very rarely true	sometimes true	very often or always true	never or very rarely true	very often or always true	rarely true	rarely true	never or very rarely true	sometimes true	never or very rarely true	sometimes true	never or very rarely true	sometimes true	never or very rarely true	sometimes true	never or very rarely true	often true	never or very rarely true	never or very rarely true	never or very rarely true	never or very rarely true	rarely true
24	Male	5th year	4.76	Meditating	Several days	Several days	Several days	Several days	Several days	More than half the days	Not at all	Not at all	Not at all	Sometimes	Sometimes	Sometimes	Sometimes	Sometimes	Fairly often	Sometimes	Sometimes	Sometimes	Almost never	often true	never or very rarely true	sometimes true	rarely true	rarely true	often true	never or very rarely true	rarely true	rarely true	sometimes true	sometimes true	sometimes true	sometimes true	rarely true	rarely true	often true	sometimes true	often true	rarely true	sometimes true	often true	sometimes true	sometimes true	sometimes true	sometimes true	rarely true
23	Male	5th year	4.2	Meditating	Several days	Not at all	Not at all	Not at all	Not at all	Not at all	Not at all	Not at all	Not at all	Sometimes	Sometimes	Sometimes	Fairly often	Sometimes	Fairly often	Fairly often	Sometimes	Sometimes	Sometimes	rarely true	often true	never or very rarely true	sometimes true	often true	often true	often true	sometimes true	sometimes true	rarely true	rarely true	rarely true	often true	sometimes true	sometimes true	rarely true	sometimes true	sometimes true	sometimes true	rarely true	sometimes true	sometimes true	rarely true	often true	sometimes true	sometimes true
22	Female	4th year	3.5	Meditating	Several days	Several days	Several days	Several days	Several days	Several days	Not at all	Not at all	Not at all	Never	Sometimes	Fairly often	Fairly often	Sometimes	Sometimes	Sometimes	Almost never	Sometimes	Sometimes	never or very rarely true	often true	rarely true	rarely true	often true	often true	often true	sometimes true	often true	sometimes true	rarely true	often true	often true	rarely true	sometimes true	rarely true	sometimes true	often true	often true	sometimes true	sometimes true	often true	sometimes true	rarely true	rarely true	sometimes true
24	Male	5th year	4.15	Not meditating	Several days	Several days	Not at all	Several days	Not at all	Nearly every day	More than half the days	Not at all	Not at all	Sometimes	Fairly often	Fairly often	Sometimes	Sometimes	Fairly often	Almost never	Almost never	Sometimes	Sometimes	never or very rarely true	sometimes true	often true	rarely true	often true	never or very rarely true	rarely true	often true	rarely true	sometimes true	sometimes true	sometimes true	very often or always true	often true	sometimes true	rarely true	sometimes true	often true	rarely true	rarely true	rarely true	sometimes true	often true	never or very rarely true	rarely true	rarely true
24	Male	5th year	4.32	Not meditating	Not at all	Not at all	Several days	Several days	Not at all	Not at all	Not at all	Not at all	Not at all	Almost never	Sometimes	Very often	Fairly often	Fairly often	Almost never	Sometimes	Fairly often	Almost never	Almost never	rarely true	often true	never or very rarely true	never or very rarely true	sometimes true	rarely true	very often or always true	rarely true	often true	never or very rarely true	rarely true	never or very rarely true	rarely true	never or very rarely true	never or very rarely true	never or very rarely true	never or very rarely true	never or very rarely true	often true	often true	very often or always true	never or very rarely true	never or very rarely true	never or very rarely true	never or very rarely true	sometimes true
23	Female	5th year	3	Not meditating	Several days	More than half the days	More than half the days	Nearly every day	More than half the days	Several days	More than half the days	Not at all	Not at all	Sometimes	Fairly often	Fairly often	Sometimes	Sometimes	Sometimes	Sometimes	Sometimes	Fairly often	Fairly often	sometimes true	sometimes true	rarely true	very often or always true	sometimes true	very often or always true	sometimes true	often true	sometimes true	very often or always true	sometimes true	very often or always true	sometimes true	often true	rarely true	sometimes true	sometimes true	rarely true	sometimes true	often true	sometimes true	rarely true	sometimes true	sometimes true	often true	rarely true
23	Female	5th year	4.5	Not meditating	Not at all	Several days	Several days	Several days	Not at all	More than half the days	Not at all	Not at all	Not at all	Never	Sometimes	Sometimes	Sometimes	Almost never	Sometimes	Sometimes	Sometimes	Almost never	Almost never	rarely true	rarely true	rarely true	rarely true	never or very rarely true	sometimes true	rarely true	never or very rarely true	rarely true	sometimes true	very often or always true	sometimes true	often true	never or very rarely true	sometimes true	sometimes true	rarely true	never or very rarely true	sometimes true	rarely true	never or very rarely true	often true	rarely true	rarely true	rarely true	rarely true
24	Female	5th year	4.38	Not meditating	More than half the days	Nearly every day	Several days	Nearly every day	Several days	More than half the days	More than half the days	Not at all	More than half the days	Almost never	Fairly often	Very often	Almost never	Sometimes	Sometimes	Almost never	Sometimes	Never	Almost never	rarely true	sometimes true	rarely true	sometimes true	sometimes true	rarely true	rarely true	rarely true	sometimes true	often true	sometimes true	sometimes true	rarely true	never or very rarely true	rarely true	sometimes true	very often or always true	rarely true	rarely true	never or very rarely true	rarely true	rarely true	rarely true	rarely true	sometimes true	rarely true
25	Female	5th year	4.4	Meditating	Not at all	Not at all	Several days	Not at all	Not at all	Not at all	Several days	Not at all	Not at all	Sometimes	Sometimes	Sometimes	Very often	Fairly often	Almost never	Fairly often	Fairly often	Sometimes	Sometimes	sometimes true	often true	rarely true	sometimes true	very often or always true	often true	often true	rarely true	rarely true	rarely true	never or very rarely true	never or very rarely true	never or very rarely true	rarely true	rarely true	rarely true	rarely true	rarely true	rarely true	rarely true	never or very rarely true	never or very rarely true	never or very rarely true	often true	rarely true	rarely true
23	Female	5th year	3.9	Meditating	Nearly every day	More than half the days	Several days	Several days	Several days	More than half the days	Nearly every day	Not at all	Not at all	Sometimes	Fairly often	Fairly often	Sometimes	Sometimes	Very often	Fairly often	Almost never	Sometimes	Sometimes	very often or always true	rarely true	sometimes true	rarely true	often true	rarely true	rarely true	sometimes true	sometimes true	sometimes true	very often or always true	often true	sometimes true	often true	sometimes true	often true	often true	often true	sometimes true	often true	sometimes true	very often or always true	sometimes true	sometimes true	often true	very often or always true
24	Male	5th year	4.64	Not meditating	Not at all	Not at all	Several days	Not at all	Not at all	Not at all	Not at all	Not at all	Not at all	Almost never	Almost never	Sometimes	Very often	Fairly often	Almost never	Fairly often	Almost never	Almost never	Almost never	rarely true	often true	rarely true	rarely true	rarely true	never or very rarely true	often true	never or very rarely true	often true	sometimes true	rarely true	rarely true	never or very rarely true	rarely true	never or very rarely true	never or very rarely true	never or very rarely true	never or very rarely true	often true	never or very rarely true	often true	never or very rarely true	never or very rarely true	never or very rarely true	rarely true	often true
23	Male	5th year	4.44	Not meditating	More than half the days	Several days	More than half the days	Several days	Nearly every day	Several days	Not at all	Not at all	Several days	Fairly often	Sometimes	Sometimes	Sometimes	Almost never	Sometimes	Sometimes	Almost never	Fairly often	Sometimes	sometimes true	sometimes true	often true	often true	often true	never or very rarely true	sometimes true	often true	sometimes true	sometimes true	sometimes true	sometimes true	often true	rarely true	often true	sometimes true	sometimes true	rarely true	sometimes true	sometimes true	sometimes true	rarely true	never or very rarely true	sometimes true	rarely true	sometimes true
25	Female	5th year	4.5	Not meditating	Not at all	Several days	Several days	Not at all	Not at all	Not at all	Not at all	Not at all	Not at all	Sometimes	Almost never	Sometimes	Fairly often	Fairly often	Sometimes	Sometimes	Almost never	Never	Almost never	never or very rarely true	rarely true	sometimes true	rarely true	very often or always true	never or very rarely true	rarely true	often true	often true	sometimes true	never or very rarely true	very often or always true	very often or always true	often true	never or very rarely true	often true	often true	often true	rarely true	never or very rarely true	sometimes true	never or very rarely true	sometimes true	rarely true	sometimes true	sometimes true
23	Female	5th year	4.48	Not meditating	Several days	Several days	Several days	More than half the days	Several days	Several days	Not at all	More than half the days	Not at all	Fairly often	Sometimes	Sometimes	Fairly often	Sometimes	Fairly often	Fairly often	Sometimes	Sometimes	Sometimes	never or very rarely true	very often or always true	sometimes true	rarely true	often true	never or very rarely true	often true	sometimes true	sometimes true	very often or always true	sometimes true	rarely true	very often or always true	very often or always true	never or very rarely true	rarely true	sometimes true	sometimes true	often true	very often or always true	sometimes true	sometimes true	sometimes true	sometimes true	sometimes true	often true
24	Female	5th year	4.49	Not meditating	Several days	Not at all	Several days	Several days	Several days	Not at all	Several days	Several days	Not at all	Sometimes	Sometimes	Sometimes	Fairly often	Fairly often	Almost never	Sometimes	Fairly often	Sometimes	Sometimes	never or very rarely true	rarely true	sometimes true	sometimes true	sometimes true	sometimes true	sometimes true	sometimes true	sometimes true	often true	sometimes true	sometimes true	sometimes true	sometimes true	sometimes true	sometimes true	sometimes true	sometimes true	often true	sometimes true	sometimes true	sometimes true	sometimes true	sometimes true	sometimes true	sometimes true
24	Male	5th year	4.3	Meditating	Not at all	Not at all	Several days	Several days	Not at all	Not at all	Several days	Not at all	Not at all	Almost never	Sometimes	Sometimes	Fairly often	Almost never	Almost never	Sometimes	Very often	Almost never	Almost never	never or very rarely true	often true	rarely true	often true	rarely true	never or very rarely true	often true	never or very rarely true	often true	sometimes true	often true	rarely true	rarely true	rarely true	never or very rarely true	rarely true	often true	rarely true	rarely true	never or very rarely true	sometimes true	rarely true	rarely true	often true	sometimes true	rarely true
22	Male	5th year	4.2	Meditating	More than half the days	Several days	Nearly every day	Several days	Several days	Nearly every day	Not at all	More than half the days	Not at all	Sometimes	Fairly often	Very often	Fairly often	Sometimes	Fairly often	Very often	Sometimes	Fairly often	Fairly often	often true	very often or always true	very often or always true	often true	very often or always true	very often or always true	very often or always true	sometimes true	very often or always true	very often or always true	rarely true	often true	very often or always true	very often or always true	very often or always true	sometimes true	very often or always true	very often or always true	sometimes true	very often or always true	very often or always true	rarely true	very often or always true	often true	very often or always true	very often or always true
23	Female	5th year	4.33	Meditating	Several days	Several days	Not at all	More than half the days	Not at all	Not at all	Not at all	Not at all	Not at all	Sometimes	Never	Fairly often	Fairly often	Fairly often	Almost never	Very often	Sometimes	Fairly often	Almost never	rarely true	rarely true	rarely true	sometimes true	rarely true	rarely true	sometimes true	sometimes true	often true	sometimes true	sometimes true	sometimes true	often true	sometimes true	rarely true	rarely true	rarely true	often true	rarely true	rarely true	sometimes true	rarely true	rarely true	sometimes true	rarely true	rarely true
25	Female	5th year	4	Not meditating	Several days	Several days	More than half the days	Several days	Not at all	Not at all	Several days	More than half the days	Not at all	Sometimes	Sometimes	Fairly often	Sometimes	Fairly often	Sometimes	Sometimes	Almost never	Almost never	Sometimes	never or very rarely true	sometimes true	sometimes true	rarely true	sometimes true	sometimes true	rarely true	rarely true	rarely true	often true	rarely true	sometimes true	rarely true	rarely true	sometimes true	rarely true	rarely true	rarely true	rarely true	very often or always true	rarely true	rarely true	never or very rarely true	rarely true	sometimes true	often true
23	Female	5th year	4.56	Not meditating	Several days	Several days	More than half the days	More than half the days	Several days	Several days	Several days	Not at all	Not at all	Sometimes	Almost never	Fairly often	Sometimes	Sometimes	Sometimes	Sometimes	Sometimes	Fairly often	Sometimes	rarely true	sometimes true	never or very rarely true	sometimes true	sometimes true	sometimes true	often true	rarely true	often true	sometimes true	rarely true	rarely true	sometimes true	sometimes true	rarely true	rarely true	often true	never or very rarely true	sometimes true	often true	sometimes true	never or very rarely true	rarely true	rarely true	rarely true	sometimes true
22	Female	5th year	4.54	Not meditating	Not at all	Not at all	Not at all	Not at all	Not at all	Not at all	Not at all	Not at all	Not at all	Never	Never	Never	Very often	Very often	Never	Very often	Very often	Almost never	Never	never or very rarely true	very often or always true	sometimes true	very often or always true	rarely true	never or very rarely true	often true	rarely true	rarely true	never or very rarely true	never or very rarely true	never or very rarely true	never or very rarely true	never or very rarely true	never or very rarely true	never or very rarely true	never or very rarely true	never or very rarely true	never or very rarely true	never or very rarely true	never or very rarely true	never or very rarely true	never or very rarely true	never or very rarely true	never or very rarely true	never or very rarely true
23	Female	5th year	4.63	Not meditating	More than half the days	Several days	Several days	Several days	Several days	Not at all	Nearly every day	Not at all	Not at all	Fairly often	Fairly often	Almost never	Sometimes	Sometimes	Sometimes	Sometimes	Fairly often	Sometimes	Sometimes	never or very rarely true	never or very rarely true	sometimes true	rarely true	rarely true	rarely true	often true	often true	rarely true	often true	often true	sometimes true	rarely true	rarely true	sometimes true	sometimes true	sometimes true	rarely true	rarely true	sometimes true	sometimes true	very often or always true	rarely true	rarely true	rarely true	rarely true
26	Female	5th year	4.45	Not meditating	Not at all	Not at all	Not at all	Not at all	Not at all	Not at all	Not at all	Not at all	Not at all	Never	Never	Never	Never	Never	Never	Never	Never	Never	Never	never or very rarely true	never or very rarely true	never or very rarely true	never or very rarely true	rarely true	never or very rarely true	sometimes true	never or very rarely true	never or very rarely true	never or very rarely true	never or very rarely true	often true	never or very rarely true	never or very rarely true	never or very rarely true	never or very rarely true	never or very rarely true	rarely true	rarely true	never or very rarely true	sometimes true	never or very rarely true	never or very rarely true	never or very rarely true	never or very rarely true	rarely true
23	Female	5th year	3.5	Not meditating	Not at all	Not at all	Not at all	Not at all	Not at all	Not at all	Several days	Not at all	Not at all	Almost never	Almost never	Sometimes	Very often	Fairly often	Almost never	Fairly often	Fairly often	Almost never	Almost never	never or very rarely true	very often or always true	rarely true	rarely true	rarely true	very often or always true	very often or always true	sometimes true	sometimes true	sometimes true	rarely true	never or very rarely true	rarely true	never or very rarely true	often true	never or very rarely true	sometimes true	rarely true	often true	often true	often true	rarely true	never or very rarely true	often true	rarely true	very often or always true
23	Female	5th year	4.4	Not meditating	Nearly every day	Nearly every day	Nearly every day	More than half the days	Several days	Nearly every day	Not at all	Not at all	Several days	Sometimes	Sometimes	Fairly often	Sometimes	Sometimes	Fairly often	Sometimes	Sometimes	Fairly often	Sometimes	sometimes true	often true	sometimes true	sometimes true	sometimes true	rarely true	sometimes true	rarely true	sometimes true	sometimes true	rarely true	sometimes true	sometimes true	often true	often true	sometimes true	often true	rarely true	sometimes true	often true	often true	sometimes true	often true	sometimes true	sometimes true	often true
24	Female	5th year	3.9	Meditating	Several days	More than half the days	Several days	Nearly every day	Nearly every day	Nearly every day	Nearly every day	More than half the days	Nearly every day	Very often	Very often	Very often	Fairly often	Very often	Very often	Very often	Sometimes	Very often	Very often	never or very rarely true	rarely true	very often or always true	very often or always true	very often or always true	rarely true	rarely true	often true	often true	sometimes true	often true	often true	very often or always true	very often or always true	very often or always true	sometimes true	often true	never or very rarely true	sometimes true	very often or always true	never or very rarely true	never or very rarely true	never or very rarely true	sometimes true	sometimes true	often true
24	Female	5th year	4.5	Not meditating	More than half the days	More than half the days	Several days	Nearly every day	More than half the days	Not at all	Nearly every day	More than half the days	Not at all	Sometimes	Fairly often	Very often	Sometimes	Almost never	Very often	Almost never	Very often	Very often	Very often	rarely true	rarely true	sometimes true	rarely true	very often or always true	sometimes true	rarely true	often true	rarely true	often true	often true	sometimes true	very often or always true	often true	sometimes true	sometimes true	rarely true	very often or always true	sometimes true	very often or always true	rarely true	sometimes true	often true	rarely true	often true	rarely true
23	Female	5th year	4.3	Not meditating	Nearly every day	Nearly every day	Nearly every day	Nearly every day	More than half the days	Nearly every day	Nearly every day	More than half the days	Nearly every day	Very often	Fairly often	Very often	Almost never	Sometimes	Sometimes	Fairly often	Sometimes	Fairly often	Very often	often true	very often or always true	often true	often true	sometimes true	sometimes true	often true	often true	often true	sometimes true	often true	often true	often true	sometimes true	sometimes true	sometimes true	sometimes true	often true	rarely true	sometimes true	sometimes true	sometimes true	sometimes true	often true	often true	often true
23	Female	5th year	3.89	Not meditating	More than half the days	More than half the days	More than half the days	More than half the days	Several days	Several days	Several days	Not at all	Several days	Sometimes	Sometimes	Fairly often	Sometimes	Almost never	Sometimes	Almost never	Sometimes	Sometimes	Fairly often	rarely true	often true	sometimes true	sometimes true	sometimes true	often true	sometimes true	sometimes true	sometimes true	sometimes true	rarely true	sometimes true	sometimes true	often true	rarely true	sometimes true	often true	sometimes true	rarely true	sometimes true	rarely true	sometimes true	sometimes true	rarely true	sometimes true	very often or always true
23	Female	5th year	4	Meditating	More than half the days	More than half the days	More than half the days	Several days	Not at all	Not at all	Several days	Not at all	Not at all	Fairly often	Fairly often	Sometimes	Fairly often	Sometimes	Almost never	Almost never	Sometimes	Sometimes	Fairly often	often true	sometimes true	sometimes true	often true	rarely true	often true	often true	sometimes true	sometimes true	rarely true	sometimes true	sometimes true	rarely true	sometimes true	often true	often true	sometimes true	rarely true	sometimes true	often true	often true	sometimes true	sometimes true	sometimes true	often true	very often or always true
23	Female	5th year	4.37	Not meditating	Nearly every day	Nearly every day	Nearly every day	Nearly every day	Nearly every day	Nearly every day	Nearly every day	Nearly every day	Several days	Very often	Very often	Very often	Never	Never	Very often	Never	Never	Very often	Very often	rarely true	very often or always true	sometimes true	never or very rarely true	very often or always true	often true	very often or always true	very often or always true	never or very rarely true	sometimes true	very often or always true	sometimes true	very often or always true	very often or always true	very often or always true	never or very rarely true	rarely true	very often or always true	never or very rarely true	rarely true	never or very rarely true	never or very rarely true	often true	never or very rarely true	rarely true	very often or always true
22	Female	4th year	3.9	Not meditating	Not at all	Not at all	Not at all	Not at all	Not at all	Not at all	Not at all	Not at all	Not at all	Sometimes	Never	Sometimes	Fairly often	Fairly often	Sometimes	Fairly often	Sometimes	Sometimes	Sometimes	never or very rarely true	often true	never or very rarely true	sometimes true	sometimes true	never or very rarely true	often true	sometimes true	sometimes true	rarely true	sometimes true	rarely true	rarely true	never or very rarely true	never or very rarely true	never or very rarely true	never or very rarely true	never or very rarely true	never or very rarely true	never or very rarely true	often true	never or very rarely true	never or very rarely true	often true	never or very rarely true	never or very rarely true
22	Male	3rd year	4.98	Not meditating	Several days	Several days	More than half the days	Several days	Not at all	More than half the days	Several days	Not at all	More than half the days	Sometimes	Fairly often	Fairly often	Sometimes	Almost never	Fairly often	Sometimes	Sometimes	Fairly often	Sometimes	never or very rarely true	rarely true	sometimes true	often true	often true	rarely true	rarely true	sometimes true	rarely true	often true	often true	often true	often true	often true	often true	often true	often true	sometimes true	rarely true	often true	rarely true	sometimes true	sometimes true	often true	sometimes true	sometimes true
21	Male	3rd year	3.8	Not meditating	More than half the days	Several days	Several days	Several days	Several days	Several days	More than half the days	More than half the days	More than half the days	Sometimes	Sometimes	Fairly often	Fairly often	Sometimes	Fairly often	Sometimes	Almost never	Sometimes	Sometimes	sometimes true	rarely true	sometimes true	often true	often true	often true	sometimes true	rarely true	often true	sometimes true	rarely true	never or very rarely true	often true	rarely true	sometimes true	sometimes true	sometimes true	sometimes true	sometimes true	never or very rarely true	very often or always true	often true	sometimes true	rarely true	often true	sometimes true
22	Male	3rd year	4.6	Not meditating	Several days	Several days	Nearly every day	More than half the days	Nearly every day	More than half the days	Several days	Not at all	Not at all	Sometimes	Fairly often	Very often	Fairly often	Almost never	Sometimes	Sometimes	Almost never	Never	Sometimes	sometimes true	rarely true	often true	often true	sometimes true	often true	rarely true	often true	rarely true	very often or always true	very often or always true	often true	often true	very often or always true	sometimes true	often true	sometimes true	often true	rarely true	often true	never or very rarely true	never or very rarely true	sometimes true	sometimes true	very often or always true	often true
26	Male	5th year	4.11	Not meditating	More than half the days	More than half the days	More than half the days	More than half the days	More than half the days	Nearly every day	Nearly every day	Nearly every day	Not at all	Sometimes	Fairly often	Very often	Very often	Very often	Very often	Sometimes	Almost never	Very often	Very often	never or very rarely true	rarely true	often true	very often or always true	very often or always true	rarely true	rarely true	very often or always true	never or very rarely true	rarely true	never or very rarely true	very often or always true	very often or always true	very often or always true	very often or always true	very often or always true	sometimes true	very often or always true	rarely true	very often or always true	never or very rarely true	rarely true	rarely true	never or very rarely true	very often or always true	very often or always true
24	Male	5th year	4.07	Not meditating	More than half the days	Several days	Nearly every day	Several days	More than half the days	More than half the days	Several days	Nearly every day	Several days	Sometimes	Sometimes	Fairly often	Sometimes	Fairly often	Fairly often	Almost never	Fairly often	Very often	Very often	rarely true	often true	often true	sometimes true	very often or always true	rarely true	often true	very often or always true	sometimes true	very often or always true	very often or always true	sometimes true	very often or always true	very often or always true	sometimes true	rarely true	sometimes true	often true	often true	often true	sometimes true	sometimes true	often true	sometimes true	very often or always true	sometimes true
22	Male	3rd year	5	Not meditating	Not at all	Several days	Not at all	Not at all	Not at all	Not at all	Not at all	Not at all	Not at all	Almost never	Almost never	Sometimes	Almost never	Fairly often	Sometimes	Fairly often	Fairly often	Almost never	Sometimes	never or very rarely true	sometimes true	sometimes true	often true	never or very rarely true	rarely true	often true	never or very rarely true	often true	sometimes true	never or very rarely true	rarely true	rarely true	rarely true	sometimes true	rarely true	rarely true	rarely true	often true	often true	sometimes true	sometimes true	sometimes true	often true	sometimes true	rarely true
24	Male	5th year	4.64	Not meditating	Not at all	Not at all	Not at all	Not at all	Not at all	Not at all	Not at all	Not at all	Not at all	Never	Never	Almost never	Fairly often	Fairly often	Almost never	Fairly often	Fairly often	Almost never	Almost never	often true	often true	rarely true	sometimes true	rarely true	very often or always true	sometimes true	rarely true	often true	rarely true	rarely true	rarely true	rarely true	often true	often true	rarely true	often true	rarely true	never or very rarely true	often true	sometimes true	rarely true	rarely true	rarely true	often true	often true
24	Male	5th year	4.46	Not meditating	Not at all	Not at all	Several days	More than half the days	Several days	Not at all	Not at all	Not at all	Not at all	Sometimes	Almost never	Sometimes	Fairly often	Fairly often	Fairly often	Fairly often	Fairly often	Sometimes	Never	never or very rarely true	very often or always true	never or very rarely true	never or very rarely true	never or very rarely true	sometimes true	often true	never or very rarely true	often true	sometimes true	never or very rarely true	never or very rarely true	never or very rarely true	rarely true	never or very rarely true	never or very rarely true	sometimes true	never or very rarely true	never or very rarely true	sometimes true	never or very rarely true	never or very rarely true	rarely true	sometimes true	sometimes true	sometimes true
23	Male	5th year	3.6	Meditating	Several days	More than half the days	Nearly every day	Several days	Nearly every day	Not at all	Several days	Not at all	More than half the days	Almost never	Sometimes	Sometimes	Sometimes	Sometimes	Sometimes	Sometimes	Very often	Fairly often	Sometimes	sometimes true	often true	sometimes true	sometimes true	sometimes true	sometimes true	sometimes true	sometimes true	often true	sometimes true	very often or always true	sometimes true	sometimes true	sometimes true	sometimes true	rarely true	sometimes true	often true	sometimes true	often true	rarely true	rarely true	sometimes true	sometimes true	sometimes true	sometimes true
21	Male	3rd year	4.75	Not meditating	Several days	Several days	Several days	Several days	Not at all	Several days	Several days	Not at all	Not at all	Sometimes	Almost never	Fairly often	Fairly often	Fairly often	Sometimes	Sometimes	Almost never	Sometimes	Never	never or very rarely true	often true	often true	sometimes true	rarely true	rarely true	often true	never or very rarely true	often true	very often or always true	never or very rarely true	never or very rarely true	never or very rarely true	never or very rarely true	never or very rarely true	never or very rarely true	very often or always true	never or very rarely true	never or very rarely true	never or very rarely true	often true	never or very rarely true	never or very rarely true	sometimes true	often true	often true
22	Male	3rd year	4.81	Not meditating	Several days	More than half the days	Several days	More than half the days	Nearly every day	Several days	More than half the days	More than half the days	Not at all	Sometimes	Fairly often	Fairly often	Sometimes	Almost never	Fairly often	Sometimes	Sometimes	Sometimes	Sometimes	sometimes true	rarely true	very often or always true	very often or always true	often true	sometimes true	rarely true	often true	sometimes true	often true	sometimes true	sometimes true	sometimes true	often true	sometimes true	sometimes true	often true	often true	rarely true	often true	often true	sometimes true	sometimes true	sometimes true	sometimes true	often true
22	Female	4th year	4.6	Not meditating	Not at all	More than half the days	Nearly every day	Nearly every day	Not at all	Several days	Nearly every day	Not at all	Not at all	Sometimes	Never	Almost never	Sometimes	Sometimes	Fairly often	Sometimes	Sometimes	Fairly often	Sometimes	sometimes true	sometimes true	rarely true	rarely true	sometimes true	rarely true	rarely true	sometimes true	sometimes true	sometimes true	sometimes true	sometimes true	sometimes true	often true	often true	often true	sometimes true	sometimes true	sometimes true	very often or always true	sometimes true	sometimes true	very often or always true	often true	often true	rarely true
21	Male	3rd year	4.06	Not meditating	Several days	Not at all	Not at all	Several days	Not at all	Not at all	Not at all	Not at all	Not at all	Sometimes	Never	Sometimes	Very often	Very often	Almost never	Very often	Fairly often	Almost never	Never	never or very rarely true	sometimes true	very often or always true	sometimes true	very often or always true	rarely true	very often or always true	never or very rarely true	rarely true	sometimes true	very often or always true	sometimes true	sometimes true	very often or always true	often true	never or very rarely true	sometimes true	never or very rarely true	sometimes true	rarely true	rarely true	never or very rarely true	rarely true	often true	sometimes true	sometimes true
21	Male	3rd year	3.97	Not meditating	Several days	Several days	Several days	Several days	Several days	Several days	More than half the days	Not at all	Not at all	Sometimes	Sometimes	Fairly often	Sometimes	Sometimes	Sometimes	Sometimes	Sometimes	Almost never	Sometimes	often true	never or very rarely true	very often or always true	rarely true	sometimes true	rarely true	rarely true	often true	rarely true	often true	rarely true	often true	often true	never or very rarely true	often true	very often or always true	sometimes true	sometimes true	rarely true	sometimes true	often true	sometimes true	rarely true	rarely true	rarely true	sometimes true
22	Male	3rd year	4.55	Meditating	Not at all	Not at all	Not at all	Not at all	Not at all	Several days	Not at all	Not at all	Not at all	Almost never	Almost never	Fairly often	Sometimes	Fairly often	Almost never	Fairly often	Sometimes	Almost never	Almost never	never or very rarely true	often true	never or very rarely true	very often or always true	never or very rarely true	never or very rarely true	often true	never or very rarely true	often true	sometimes true	never or very rarely true	never or very rarely true	never or very rarely true	very often or always true	never or very rarely true	never or very rarely true	never or very rarely true	never or very rarely true	very often or always true	never or very rarely true	very often or always true	sometimes true	never or very rarely true	often true	very often or always true	sometimes true
24	Male	5th year	3.75	Not meditating	More than half the days	Not at all	More than half the days	Several days	Not at all	Not at all	Not at all	Not at all	Not at all	Sometimes	Almost never	Fairly often	Sometimes	Very often	Fairly often	Very often	Fairly often	Sometimes	Fairly often	never or very rarely true	very often or always true	often true	sometimes true	often true	often true	often true	never or very rarely true	never or very rarely true	sometimes true	often true	never or very rarely true	never or very rarely true	never or very rarely true	very often or always true	never or very rarely true	often true	never or very rarely true	sometimes true	very often or always true	very often or always true	never or very rarely true	never or very rarely true	often true	never or very rarely true	very often or always true
21	Male	3rd year	3.92	Meditating	More than half the days	Several days	Not at all	Several days	Not at all	Not at all	Not at all	Not at all	Not at all	Almost never	Sometimes	Fairly often	Sometimes	Sometimes	Sometimes	Sometimes	Sometimes	Sometimes	Fairly often	never or very rarely true	very often or always true	sometimes true	sometimes true	very often or always true	often true	very often or always true	often true	sometimes true	rarely true	never or very rarely true	never or very rarely true	very often or always true	rarely true	rarely true	never or very rarely true	never or very rarely true	never or very rarely true	never or very rarely true	sometimes true	rarely true	never or very rarely true	often true	sometimes true	rarely true	very often or always true
22	Male	3rd year	4.78	Not meditating	Not at all	Not at all	Several days	Not at all	Not at all	Not at all	Not at all	Not at all	Not at all	Almost never	Almost never	Sometimes	Sometimes	Sometimes	Sometimes	Fairly often	Sometimes	Almost never	Almost never	never or very rarely true	very often or always true	rarely true	sometimes true	sometimes true	rarely true	often true	rarely true	rarely true	sometimes true	rarely true	never or very rarely true	sometimes true	often true	never or very rarely true	rarely true	sometimes true	sometimes true	never or very rarely true	never or very rarely true	sometimes true	never or very rarely true	never or very rarely true	sometimes true	sometimes true	never or very rarely true
19	Female	1st year	4.92	Not meditating	Not at all	Nearly every day	Nearly every day	Nearly every day	Not at all	Nearly every day	Nearly every day	Not at all	Not at all	Never	Very often	Very often	Very often	Very often	Very often	Very often	Never	Never	Very often	never or very rarely true	very often or always true	never or very rarely true	never or very rarely true	often true	very often or always true	sometimes true	often true	often true	never or very rarely true	sometimes true	rarely true	very often or always true	often true	sometimes true	rarely true	sometimes true	often true	sometimes true	rarely true	sometimes true	rarely true	sometimes true	rarely true	often true	very often or always true
22	Female	4th year	4.67	Not meditating	Several days	More than half the days	Not at all	Several days	Several days	Several days	Not at all	Several days	Not at all	Fairly often	Sometimes	Sometimes	Sometimes	Sometimes	Sometimes	Sometimes	Sometimes	Sometimes	Sometimes	rarely true	rarely true	sometimes true	sometimes true	sometimes true	sometimes true	sometimes true	rarely true	never or very rarely true	sometimes true	rarely true	rarely true	rarely true	rarely true	sometimes true	rarely true	sometimes true	sometimes true	sometimes true	sometimes true	sometimes true	rarely true	sometimes true	rarely true	very often or always true	sometimes true
19	Female	1st year	5	Not meditating	Several days	Several days	Nearly every day	More than half the days	Nearly every day	More than half the days	Several days	Not at all	Several days	Sometimes	Almost never	Fairly often	Fairly often	Fairly often	Sometimes	Sometimes	Fairly often	Never	Almost never	sometimes true	never or very rarely true	very often or always true	sometimes true	rarely true	rarely true	rarely true	sometimes true	often true	often true	often true	very often or always true	rarely true	often true	rarely true	very often or always true	often true	rarely true	sometimes true	often true	rarely true	often true	rarely true	never or very rarely true	sometimes true	rarely true
19	Female	1st year	4.89	Meditating	Nearly every day	Nearly every day	Nearly every day	Nearly every day	Nearly every day	Nearly every day	Nearly every day	Nearly every day	Nearly every day	Very often	Very often	Very often	Sometimes	Very often	Very often	Almost never	Sometimes	Very often	Very often	sometimes true	never or very rarely true	rarely true	rarely true	very often or always true	never or very rarely true	sometimes true	very often or always true	sometimes true	often true	sometimes true	often true	very often or always true	very often or always true	rarely true	often true	rarely true	very often or always true	rarely true	very often or always true	sometimes true	very often or always true	very often or always true	rarely true	rarely true	sometimes true
19	Female	1st year	5	Not meditating	Nearly every day	Nearly every day	Nearly every day	Nearly every day	Nearly every day	Nearly every day	Nearly every day	Nearly every day	Nearly every day	Very often	Very often	Very often	Never	Never	Very often	Almost never	Never	Very often	Very often	very often or always true	sometimes true	very often or always true	sometimes true	rarely true	sometimes true	sometimes true	very often or always true	rarely true	very often or always true	rarely true	very often or always true	sometimes true	very often or always true	very often or always true	often true	very often or always true	very often or always true	sometimes true	very often or always true	often true	very often or always true	very often or always true	rarely true	very often or always true	very often or always true
20	Female	1st year	4.6	Not meditating	Several days	Several days	Several days	More than half the days	Several days	Several days	Several days	Not at all	Not at all	Sometimes	Sometimes	Sometimes	Fairly often	Very often	Sometimes	Fairly often	Fairly often	Sometimes	Almost never	sometimes true	sometimes true	rarely true	sometimes true	often true	often true	sometimes true	sometimes true	sometimes true	often true	often true	often true	often true	often true	often true	often true	often true	sometimes true	sometimes true	very often or always true	sometimes true	sometimes true	sometimes true	sometimes true	sometimes true	often true
19	Female	1st year	4.5	Meditating	Several days	More than half the days	Nearly every day	Nearly every day	Nearly every day	Nearly every day	More than half the days	Not at all	Nearly every day	Very often	Very often	Very often	Sometimes	Never	Very often	Sometimes	Never	Fairly often	Very often	sometimes true	sometimes true	very often or always true	sometimes true	very often or always true	often true	often true	often true	rarely true	very often or always true	sometimes true	sometimes true	often true	very often or always true	rarely true	rarely true	very often or always true	often true	sometimes true	often true	sometimes true	rarely true	sometimes true	never or very rarely true	very often or always true	sometimes true
20	Female	1st year	4.92	Not meditating	Not at all	Several days	More than half the days	Several days	More than half the days	Not at all	Not at all	Several days	Not at all	Never	Sometimes	Sometimes	Almost never	Sometimes	Almost never	Very often	Sometimes	Sometimes	Sometimes	sometimes true	sometimes true	sometimes true	sometimes true	never or very rarely true	sometimes true	sometimes true	rarely true	rarely true	sometimes true	never or very rarely true	sometimes true	never or very rarely true	rarely true	sometimes true	rarely true	sometimes true	rarely true	rarely true	often true	rarely true	never or very rarely true	never or very rarely true	sometimes true	sometimes true	often true
20	Female	1st year	4.98	Meditating	Nearly every day	Nearly every day	Nearly every day	More than half the days	More than half the days	Nearly every day	Nearly every day	Nearly every day	Nearly every day	Sometimes	Fairly often	Very often	Fairly often	Fairly often	Fairly often	Fairly often	Fairly often	Fairly often	Fairly often	sometimes true	never or very rarely true	very often or always true	often true	often true	very often or always true	very often or always true	often true	often true	often true	very often or always true	very often or always true	very often or always true	often true	often true	very often or always true	very often or always true	often true	rarely true	often true	sometimes true	sometimes true	sometimes true	often true	very often or always true	sometimes true
20	Female	1st year	4.98	Not meditating	More than half the days	Several days	Nearly every day	Several days	More than half the days	More than half the days	Several days	Not at all	Several days	Almost never	Almost never	Fairly often	Sometimes	Fairly often	Sometimes	Very often	Sometimes	Almost never	Almost never	never or very rarely true	rarely true	sometimes true	often true	often true	very often or always true	rarely true	rarely true	sometimes true	very often or always true	never or very rarely true	often true	rarely true	often true	never or very rarely true	often true	sometimes true	rarely true	rarely true	sometimes true	often true	never or very rarely true	never or very rarely true	often true	very often or always true	often true
19	Female	1st year	4.9	Not meditating	Nearly every day	Nearly every day	Nearly every day	Nearly every day	Nearly every day	Nearly every day	More than half the days	Nearly every day	Nearly every day	Fairly often	Very often	Very often	Almost never	Almost never	Fairly often	Almost never	Sometimes	Fairly often	Fairly often	very often or always true	often true	rarely true	rarely true	often true	sometimes true	sometimes true	often true	sometimes true	often true	often true	sometimes true	sometimes true	very often or always true	sometimes true	sometimes true	sometimes true	sometimes true	sometimes true	sometimes true	sometimes true	sometimes true	very often or always true	sometimes true	sometimes true	often true
20	Female	1st year	4.95	Not meditating	More than half the days	More than half the days	Nearly every day	More than half the days	More than half the days	Nearly every day	More than half the days	More than half the days	Several days	Sometimes	Very often	Very often	Almost never	Almost never	Very often	Almost never	Almost never	Very often	Very often	rarely true	sometimes true	very often or always true	sometimes true	very often or always true	sometimes true	rarely true	very often or always true	rarely true	very often or always true	sometimes true	very often or always true	very often or always true	very often or always true	very often or always true	often true	often true	very often or always true	rarely true	very often or always true	sometimes true	sometimes true	very often or always true	rarely true	very often or always true	often true
19	Female	1st year	4.98	Not meditating	Nearly every day	Nearly every day	Nearly every day	Nearly every day	Nearly every day	Nearly every day	More than half the days	More than half the days	Not at all	Fairly often	Very often	Very often	Almost never	Never	Fairly often	Sometimes	Never	Fairly often	Fairly often	sometimes true	rarely true	very often or always true	sometimes true	very often or always true	rarely true	rarely true	very often or always true	rarely true	very often or always true	never or very rarely true	very often or always true	very often or always true	often true	rarely true	very often or always true	sometimes true	very often or always true	sometimes true	sometimes true	sometimes true	very often or always true	very often or always true	rarely true	very often or always true	sometimes true
19	Female	1st year	4.97	Not meditating	Nearly every day	Nearly every day	More than half the days	Nearly every day	Nearly every day	Nearly every day	More than half the days	Several days	More than half the days	Sometimes	Very often	Fairly often	Almost never	Almost never	Sometimes	Sometimes	Never	Almost never	Very often	never or very rarely true	often true	very often or always true	rarely true	sometimes true	sometimes true	very often or always true	sometimes true	sometimes true	very often or always true	very often or always true	never or very rarely true	sometimes true	very often or always true	often true	never or very rarely true	very often or always true	sometimes true	sometimes true	sometimes true	sometimes true	never or very rarely true	often true	sometimes true	very often or always true	sometimes true
19	Female	1st year	4.93	Not meditating	Not at all	Not at all	Not at all	Not at all	Not at all	Not at all	Several days	Not at all	Not at all	Almost never	Never	Almost never	Very often	Very often	Almost never	Very often	Fairly often	Never	Never	sometimes true	often true	never or very rarely true	very often or always true	rarely true	rarely true	often true	never or very rarely true	often true	never or very rarely true	never or very rarely true	rarely true	rarely true	never or very rarely true	rarely true	never or very rarely true	never or very rarely true	never or very rarely true	often true	often true	very often or always true	never or very rarely true	rarely true	very often or always true	never or very rarely true	often true
19	Female	1st year	4.98	Meditating	Nearly every day	More than half the days	Several days	Several days	Several days	Not at all	Several days	More than half the days	Several days	Fairly often	Sometimes	Fairly often	Very often	Sometimes	Fairly often	Sometimes	Fairly often	Sometimes	Sometimes	very often or always true	very often or always true	often true	sometimes true	very often or always true	very often or always true	very often or always true	rarely true	very often or always true	very often or always true	very often or always true	sometimes true	never or very rarely true	sometimes true	very often or always true	sometimes true	very often or always true	rarely true	sometimes true	very often or always true	often true	sometimes true	sometimes true	very often or always true	sometimes true	very often or always true
19	Female	1st year	4.95	Not meditating	Several days	More than half the days	Nearly every day	Nearly every day	Nearly every day	Not at all	Not at all	Not at all	Not at all	Almost never	Almost never	Very often	Sometimes	Almost never	Fairly often	Sometimes	Almost never	Sometimes	Sometimes	rarely true	never or very rarely true	rarely true	very often or always true	sometimes true	often true	never or very rarely true	rarely true	often true	rarely true	never or very rarely true	very often or always true	rarely true	rarely true	never or very rarely true	very often or always true	sometimes true	sometimes true	sometimes true	very often or always true	sometimes true	very often or always true	often true	sometimes true	rarely true	often true
20	Female	1st year	4.44444	Meditating	Several days	Several days	Several days	Several days	Several days	Several days	Several days	Several days	Several days	Sometimes	Sometimes	Sometimes	Sometimes	Sometimes	Sometimes	Sometimes	Sometimes	Sometimes	Sometimes	sometimes true	sometimes true	sometimes true	sometimes true	sometimes true	sometimes true	sometimes true	sometimes true	sometimes true	sometimes true	sometimes true	sometimes true	sometimes true	sometimes true	sometimes true	sometimes true	sometimes true	sometimes true	sometimes true	sometimes true	sometimes true	sometimes true	sometimes true	sometimes true	sometimes true	sometimes true
20	Female	1st year	4.98	Not meditating	Nearly every day	Nearly every day	Nearly every day	More than half the days	Several days	Nearly every day	More than half the days	More than half the days	Nearly every day	Fairly often	Very often	Very often	Sometimes	Almost never	Fairly often	Sometimes	Never	Fairly often	Fairly often	never or very rarely true	sometimes true	sometimes true	sometimes true	rarely true	very often or always true	often true	rarely true	rarely true	often true	sometimes true	rarely true	sometimes true	often true	sometimes true	sometimes true	sometimes true	sometimes true	rarely true	often true	never or very rarely true	never or very rarely true	sometimes true	sometimes true	often true	often true
23	Female	4th year	4.56	Not meditating	More than half the days	Several days	Nearly every day	More than half the days	More than half the days	Several days	Not at all	Several days	Not at all	Sometimes	Sometimes	Fairly often	Sometimes	Fairly often	Sometimes	Sometimes	Almost never	Sometimes	Sometimes	rarely true	sometimes true	often true	rarely true	sometimes true	rarely true	often true	rarely true	rarely true	often true	rarely true	rarely true	sometimes true	often true	sometimes true	rarely true	sometimes true	rarely true	sometimes true	sometimes true	sometimes true	rarely true	rarely true	sometimes true	often true	sometimes true
22	Female	4th year	4.4	Not meditating	Several days	Several days	Not at all	More than half the days	Not at all	Not at all	More than half the days	Not at all	Not at all	Sometimes	Sometimes	Sometimes	Never	Fairly often	Sometimes	Sometimes	Sometimes	Almost never	Sometimes	never or very rarely true	rarely true	never or very rarely true	sometimes true	rarely true	never or very rarely true	rarely true	never or very rarely true	sometimes true	never or very rarely true	never or very rarely true	sometimes true	sometimes true	never or very rarely true	rarely true	never or very rarely true	never or very rarely true	sometimes true	very often or always true	rarely true	sometimes true	rarely true	never or very rarely true	rarely true	never or very rarely true	sometimes true
22	Female	4th year	4.02	Not meditating	Several days	Not at all	Not at all	Not at all	Not at all	Not at all	Not at all	Not at all	Not at all	Sometimes	Almost never	Fairly often	Fairly often	Fairly often	Sometimes	Sometimes	Sometimes	Sometimes	Sometimes	never or very rarely true	often true	rarely true	sometimes true	rarely true	very often or always true	often true	never or very rarely true	sometimes true	never or very rarely true	rarely true	rarely true	sometimes true	never or very rarely true	never or very rarely true	rarely true	rarely true	rarely true	sometimes true	rarely true	often true	never or very rarely true	rarely true	rarely true	rarely true	often true
22	Female	4th year	4.55	Not meditating	Nearly every day	More than half the days	Several days	More than half the days	Nearly every day	More than half the days	More than half the days	Not at all	More than half the days	Sometimes	Fairly often	Fairly often	Sometimes	Sometimes	Sometimes	Sometimes	Almost never	Almost never	Very often	rarely true	sometimes true	sometimes true	sometimes true	very often or always true	rarely true	sometimes true	often true	rarely true	often true	rarely true	rarely true	often true	often true	sometimes true	sometimes true	sometimes true	often true	rarely true	sometimes true	rarely true	sometimes true	sometimes true	rarely true	sometimes true	often true
22	Female	4th year	3.72	Meditating	Several days	Several days	Several days	Several days	Several days	Not at all	Not at all	Not at all	Not at all	Almost never	Almost never	Sometimes	Fairly often	Fairly often	Sometimes	Fairly often	Fairly often	Almost never	Sometimes	rarely true	sometimes true	rarely true	often true	often true	sometimes true	often true	never or very rarely true	often true	never or very rarely true	very often or always true	rarely true	often true	never or very rarely true	never or very rarely true	rarely true	sometimes true	never or very rarely true	often true	never or very rarely true	sometimes true	never or very rarely true	never or very rarely true	sometimes true	never or very rarely true	never or very rarely true
22	Female	4th year	4.04	Not meditating	Not at all	Not at all	Not at all	Several days	Not at all	Several days	More than half the days	Not at all	Not at all	Almost never	Sometimes	Sometimes	Very often	Fairly often	Never	Fairly often	Sometimes	Very often	Sometimes	never or very rarely true	often true	very often or always true	never or very rarely true	very often or always true	very often or always true	often true	very often or always true	rarely true	very often or always true	very often or always true	rarely true	very often or always true	never or very rarely true	never or very rarely true	rarely true	never or very rarely true	often true	often true	never or very rarely true	rarely true	never or very rarely true	never or very rarely true	very often or always true	very often or always true	rarely true
22	Female	4th year	3.99	Not meditating	Several days	More than half the days	More than half the days	Nearly every day	Several days	More than half the days	Nearly every day	Nearly every day	More than half the days	Sometimes	Fairly often	Sometimes	Sometimes	Sometimes	Fairly often	Almost never	Sometimes	Sometimes	Very often	never or very rarely true	sometimes true	sometimes true	rarely true	very often or always true	rarely true	sometimes true	very often or always true	rarely true	very often or always true	rarely true	often true	very often or always true	sometimes true	sometimes true	often true	often true	very often or always true	sometimes true	often true	often true	sometimes true	very often or always true	rarely true	sometimes true	sometimes true
22	Female	4th year	4.37	Not meditating	Not at all	Several days	Not at all	Several days	Not at all	Not at all	Not at all	Not at all	Not at all	Sometimes	Sometimes	Fairly often	Fairly often	Sometimes	Sometimes	Fairly often	Sometimes	Almost never	Sometimes	never or very rarely true	never or very rarely true	sometimes true	often true	rarely true	rarely true	rarely true	never or very rarely true	very often or always true	sometimes true	rarely true	sometimes true	rarely true	never or very rarely true	never or very rarely true	sometimes true	often true	rarely true	often true	very often or always true	sometimes true	often true	rarely true	often true	rarely true	very often or always true
23	Female	4th year	4.57	Not meditating	Not at all	Several days	Not at all	Several days	Not at all	Not at all	Several days	Not at all	Not at all	Sometimes	Never	Sometimes	Very often	Fairly often	Almost never	Very often	Fairly often	Almost never	Almost never	rarely true	often true	sometimes true	sometimes true	sometimes true	never or very rarely true	often true	never or very rarely true	often true	sometimes true	sometimes true	rarely true	sometimes true	sometimes true	rarely true	rarely true	sometimes true	rarely true	rarely true	often true	rarely true	rarely true	rarely true	rarely true	rarely true	rarely true
22	Female	4th year	4	Not meditating	Several days	Several days	Several days	Several days	Several days	Not at all	More than half the days	More than half the days	Not at all	Sometimes	Sometimes	Sometimes	Sometimes	Sometimes	Sometimes	Sometimes	Sometimes	Sometimes	Fairly often	often true	rarely true	often true	sometimes true	often true	often true	rarely true	often true	rarely true	very often or always true	rarely true	often true	very often or always true	sometimes true	sometimes true	sometimes true	sometimes true	sometimes true	sometimes true	very often or always true	rarely true	rarely true	rarely true	rarely true	sometimes true	sometimes true
22	Female	4th year	3.99	Not meditating	Not at all	Several days	Several days	Several days	Not at all	Not at all	Not at all	Not at all	Not at all	Almost never	Sometimes	Fairly often	Sometimes	Sometimes	Almost never	Fairly often	Sometimes	Almost never	Never	never or very rarely true	often true	rarely true	sometimes true	rarely true	sometimes true	often true	never or very rarely true	sometimes true	sometimes true	sometimes true	rarely true	never or very rarely true	never or very rarely true	sometimes true	never or very rarely true	rarely true	never or very rarely true	sometimes true	rarely true	never or very rarely true	rarely true	sometimes true	sometimes true	never or very rarely true	sometimes true
23	Female	4th year	4.65	Not meditating	Not at all	Not at all	Not at all	Several days	Not at all	Not at all	Not at all	Not at all	Not at all	Sometimes	Almost never	Sometimes	Fairly often	Sometimes	Sometimes	Fairly often	Sometimes	Almost never	Almost never	never or very rarely true	sometimes true	sometimes true	sometimes true	rarely true	never or very rarely true	sometimes true	never or very rarely true	often true	often true	never or very rarely true	sometimes true	rarely true	rarely true	sometimes true	sometimes true	sometimes true	never or very rarely true	sometimes true	often true	often true	sometimes true	never or very rarely true	very often or always true	sometimes true	sometimes true
23	Female	4th year	4.07	Not meditating	Not at all	Not at all	Nearly every day	Not at all	Several days	Not at all	Not at all	Not at all	Not at all	Sometimes	Sometimes	Fairly often	Fairly often	Fairly often	Sometimes	Very often	Sometimes	Sometimes	Fairly often	sometimes true	often true	very often or always true	sometimes true	rarely true	rarely true	often true	rarely true	often true	sometimes true	very often or always true	rarely true	sometimes true	often true	often true	rarely true	sometimes true	sometimes true	often true	very often or always true	sometimes true	rarely true	sometimes true	never or very rarely true	sometimes true	often true
22	Female	4th year	4.5	Meditating	Several days	Several days	Several days	More than half the days	Several days	Not at all	Not at all	Not at all	Not at all	Almost never	Almost never	Sometimes	Fairly often	Sometimes	Sometimes	Sometimes	Sometimes	Fairly often	Fairly often	rarely true	sometimes true	sometimes true	sometimes true	often true	sometimes true	sometimes true	sometimes true	sometimes true	sometimes true	often true	sometimes true	sometimes true	rarely true	rarely true	sometimes true	often true	often true	sometimes true	sometimes true	sometimes true	rarely true	sometimes true	rarely true	rarely true	sometimes true
[truncated: 13 more columns]
